# Supplementary material for: Distinct microbial nitrogen cycling processes in the deepest part of the ocean
Source: mSystems. 2024 Jun 28;9(7):e00243-24. doi: 10.1128/msystems.00243-24 (PMC11265455; doi:10.1128/msystems.00243-24)
Supplement: Supplemental Tables — Tables S1 to S8. [file msystems.00243-24-s0002.xlsx]

## Sheet: Table S1
Table S1. General information of the metagenomes used in this study. mbsl, meters below sea level. cmbsf, centimeters below seafloor. NA, not applicable. An asterisk is labeled at the end of a metagenome accession number if the sample is derived from this study.
	Sample ID	Water depth (mbsl)	Sediment depth (cmbsf)	Accession number
Deep sediment	D.8300.200	8300	200	OES290491*
	D.8300.213	8300	213	OES290492*
	D.8300.229	8300	229	OES290493*
	D.8300.242	8300	242	OES290494*
	D.8300.250	8300	250	OES290495*
	D.8300.260	8300	260	OES290496*
	D.8300.272	8300	272	OES290497*
	D.8300.290	8300	290	OES290498*
	D.8300.306	8300	306	OES290499*
Surface sediment	S.7143.2	7143	2-4	SRR12886465
	S.7143.16	7143	16-18	SRR12886464
	S.7850.0	7850	0-3	SRR13077601
	S.8638.0	8638	0-2	SRR12883924
	S.8638.36	8638	36-38	SRR12883923
	S.8638.44	8638	44-46	SRR12883922
Seawater	W.9600	9600	NA	SRR6144759
	W.10400	10400	NA	SRR6144760
	W.10500	10500	NA	SRR6144761

## Sheet: Table S2
Table S2. Detailed values of the relative abundance of 16S rRNA gene sequences as shown in Figure 1.
Taxonomy	D.8300.200	D.8300.213	D.8300.229	D.8300.242	D.8300.250	D.8300.260	D.8300.272	D.8300.290	D.8300.306	S.7143.2	S.7143.16	S.7850.0	S.8638.0	S.8638.36	S.8638.44	W.9600	W.10400	W.10500
Gammaproteobacteria	2.55619	1.36813	0.911492	0.956426	21.9885	1.1964	0.876232	13.9804	18.4629	25.9391	63.4461	12.6592	6.59509	5.95588	6.72141	60.2645	70.8056	73.7364
Dehalococcoidia	28.5815	36.9794	34.4991	31.7169	19.472	28.5142	28.2155	23.8749	20.155	8.50784	6.62559	10.7643	11.1963	11.348	13.9903	0.235182	0.100691	0.102884
Alphaproteobacteria	7.87004	3.35316	2.79144	5.96594	1.86072	3.33945	1.75381	0.716932	2.49567	31.0672	4.3827	12.0064	17.7147	13.6275	17.3814	20.3824	11.9065	11.7534
JS1	0.010331	1.67775	17.0224	12.6883	23.4088	29.8675	27.8983	25.2476	25.5335	0.00162332	0.00448129	0	0	0	0	0	0	0
Nitrososphaeria	2.74953	0.418268	1.45602	1.46339	0.407952	3.61289	0.610137	0.0718541	0.206086	8.07766	4.19673	19.1401	16.2577	12.6225	10.0061	0.385153	0.163515	0.153007
Phycisphaerae	7.37341	7.93191	5.2544	3.72926	3.4242	4.3325	4.35025	2.72295	3.01254	1.97234	1.84629	5.50955	7.20859	6.81373	5.06387	0.214731	0.111879	0.177629
Brocadiae	1.14084	1.70812	0.666603	0.506083	0.118695	0.242833	0.34001	0.148534	0.272109	0	0.00224065	0	0	0	0.0152068	0	0	0
WS1	0.0848621	1.98269	6.00682	4.23623	3.38081	6.77071	8.60038	5.25125	4.51032	0	0	0	0	0	0	0	0	0
Actinobacteria	1.40502	1.48614	2.84027	3.42225	3.43816	1.44219	1.41447	1.93738	4.24481	0.506477	0.719247	0.270701	0.230061	0.171569	0.319343	2.07744	1.74531	1.29441
Bacteroidia	0.625028	1.69995	1.32063	0.908649	1.19593	1.1658	0.720338	0.476704	1.55579	0.646083	0.246471	1.25796	1.7638	3.72549	3.20864	4.62354	1.34943	1.18801
Aerophobia	0.573372	7.17599	4.21639	1.98629	2.55643	1.53301	2.71605	3.80773	2.28204	0	0	0	0	0	0	0	0	0
Marinimicrobia	2.62261	0.993095	0.374363	1.07144	0.259334	0.639659	0.298349	0.529254	0.360769	1.54703	1.05758	1.06688	4.90798	10.049	9.79319	1.59855	0.69451	0.604115
Zixibacteria	0.611745	0.0467339	0.392119	0.0982084	6.93169	0.0799574	4.88916	2.81411	3.31908	0.308432	0.219583	0.44586	0.843558	0.955882	2.18978	0	0.000860607	0.000879353
JG30-KF-CM66	8.22498	0.937014	0.0133173	0.145985	0.0219436	0.0602148	0.258704	0	0.040557	1.46586	2.16894	2.2293	1.22699	1.81373	2.26582	0	0	0
Anaerolineae	4.78917	1.59012	1.68833	1.41031	0.411941	0.919016	0.837931	0.344792	0.880465	0.931788	0.609456	0.461783	1.07362	1.86275	1.21655	0.184055	0.067988	0.0650721
Bdellovibrionia	0.0376345	0.0549123	0.0458705	0.0353904	0.0164577	0.0404722	0.0450211	0.0536225	0.058006	0.0194799	0.0201658	0.111465	0	0.0735294	0.0152068	1.12819	1.36406	2.17552
DTB120	0.00368966	1.25597	0	4.6326	0.000498718	0.280344	0.0907142	0	0.00424434	0.0064933	0	0.0159236	0	0	0	0	0	0
Parcubacteria	2.29792	2.83324	2.29723	2.92325	0.947066	1.95155	1.17458	1.11964	0.447542	1.40418	0.712525	2.96178	2.53067	3.70098	4.36436	0.0136337	0.00344243	0.00879353
Nanoarchaeia	3.74721	1.16367	0.500137	0.354789	0.191009	0.316868	0.167989	0.190896	0.0848868	2.74504	1.18082	1.6242	3.75767	5.71078	5.26156	0.023859	0.0352849	0.0633134
Acidimicrobiia	2.59604	7.75899	0.783498	2.87105	0.365062	0.506397	0.517407	0.404313	0.0381991	1.94312	2.13533	1.73567	1.61043	1.64216	1.20134	0.192576	0.0697092	0.0914527
Planctomycetes	2.1614	1.28051	0.324793	0.674187	0.199986	0.397813	0.193524	0	0.103751	0.961008	0.461573	1.01911	3.14417	2.35294	2.35706	0.207914	0.180728	0.1363
Gemmatimonadetes	1.7821	0.140202	0.34181	0.565362	0.0398975	0.0355366	0.079291	0.0879408	0.0165058	1.03081	0.526552	2.61146	2.30061	1.61765	0.821168	0	0.00258182	0.000879353
DG-56	0	1.47095	3.51797	0.768856	0.114206	2.74718	2.65893	0.12923	0.237212	0	0	0	0	0	0	0.00170422	0	0
SAR324 clade	0.963738	0.0327137	0.0466104	0.0433532	0	0.015794	0.046365	0.00160867	0.00848868	0.912308	0.609456	4.1242	2.68405	1.29902	1.00365	0.0783939	0.0361455	0.0492438
Acidobacteriae	0.765235	0.0677641	0.0199759	0.0530856	0.0299231	0.0197426	0.0456931	0.0128694	0.000943187	0.48862	0.436926	0.875796	2.76074	1.12745	1.00365	0.0102253	0.0111879	0.00439676
Cyanobacteriia	0.074531	0.0490706	0.19458	0.641451	0.117199	0.167812	0.268783	3.27794	0.914892	0.0129866	0.0224065	0.0477707	0	0	0.0152068	0.627152	0.351988	0.28491
ABY1	0.266393	0.415932	2.24026	0.568016	0.249359	0.141159	0.186132	0.11368	0.088188	0.168826	0.0537755	0.207006	0.153374	0.392157	0.456204	0.0323801	0.0834789	0.0439676
BD2-11 terrestrial group	0.439807	0.158895	0.00443908	0.022119	0	0.123391	0.0577883	0	0.000471594	0.457777	0.188214	2.16561	0.306748	0.612745	0.653893	0.0766897	0.0215152	0.0175871
Coriobacteriia	0.00737931	0.210302	0.0510495	0.416722	0.231405	0.446182	0.3091	2.80499	0.132046	0.0129866	0.00224065	0	0	0.0245098	0.0152068	0	0.00258182	0
Others	15.1711	13.0329	8.57039	10.0615	6.37462	7.31264	8.55738	5.94083	6.02036	8.36012	7.60475	16.1465	11.4264	12.3775	10.4167	3.03521	1.34255	2.33116

## Sheet: Table S3
Table S3. Abundances of the genes (expressed as RPKM) involved in the microbial nitrogen cycles as shown in Figure 2.
Sample type	Sample ID	amoA	hao	hzsA	napA	narG	nifH	nirK	nirS	norB	norZ	nosZ	nrfA	nxrA
Deep sediment	D.8300.200	14.2918	127.779	10.6029	4039.36	1238.21	0	666.312	4.65424	98.3709	1.19717	499.992	6.1536	277.594
	D.8300.213	0	140.949	47.9035	3996.34	1116.77	0	262.187	9.08934	58.8055	21.8147	379.264	7.37697	96.8089
	D.8300.229	14.7708	16.2829	8.15192	4162.56	86.5701	0	79.226	0	25.759	0	291.734	3.67944	28.778
	D.8300.242	19.0777	9.47603	6.03466	3182.58	661.765	0	286.118	0	79.8208	5.62786	315.051	5.8146	18.2767
	D.8300.250	0	14.7227	6.3452	3330.94	3.85536	0	64.2035	0	104.085	0	253.417	0	25.4254
	D.8300.260	30.0834	38.0858	3.1392	5058.63	223.654	0	309.653	1.95543	32.9767	3.63476	432.742	10.3958	38.4622
	D.8300.272	8.52741	70.9203	11.8427	5698.95	187.437	0	131.063	0	33.9879	0.894048	387.595	9.7134	27.3644
	D.8300.290	0	0	0	1641.62	0	0	0	0	0	0	72.1596	0	0
	D.8300.306	0	9.58551	41.5889	3334.7	39.3774	0	73.1895	10.7536	105.519	0	320.101	1.91216	30.2714
Surface sediment	S.7143.2	161.366	99.5817	10.6885	2233.61	174.555	0	1268.19	29.7265	166.098	0.513317	155.882	35.5984	125.395
	S.7143.16	255.306	98.816	6.32098	2576.74	128.93	0	1895.1	4.0404	105.834	0.666755	136.335	61.8544	80.4814
	S.7850.0	144.037	179.747	14.9681	3191.66	250.961	0	1761.18	5.40288	169.254	5.68843	167.811	56.4579	176.617
	S.8638.0	65.906	68.0392	6.43538	2550.58	311.507	0	1170.33	160.649	369.181	0.185069	221.986	27.0631	87.9457
	S.8638.36	217.234	177.06	11.2614	2276.96	265.994	0	1564.69	3.76036	117.694	3.00791	213.06	48.8936	197.55
	S.8638.44	174.448	198.795	17.226	3062.24	307.127	0	1613.19	5.05194	146.658	5.17736	185.066	42.2901	226.15
Seawater	W.9600	5.75803	2.26305	0	1801.72	42.4256	6.18656	545.836	5.5722	386.462	0.212626	34.2824	2.07144	0
	W.10400	2.95354	1.41705	0	2157.74	15.1439	12.635	528.333	2.63324	578.44	0.272973	23.6827	1.7362	0
	W.10500	2.52247	0.804412	0	2045.7	34.4186	49.3761	738.098	1.14285	564.054	0.15909	60.7336	3.04229	0

## Sheet: Table S4
Table S4. Detailed information of the MAGs used in this study.
Nitrogen process	Key gene	Genome ID	Relative abundance (%)	Completeness (%)	Contamination (%)	Genome size (Mbps)	N50 (bps)	GC content (%)	Accession number	GTDB taxonomy
Anammox	hzsC	D.200.bin4.133	0.358175	77.27	2.27	2.19338	8181	39.3	LMSG_G000011485.1	d__Bacteria;p__Planctomycetota;c__Brocadiae;o__Brocadiales;f__Scalinduaceae;g__Scalindua;s__
	hzsABC	D.213.bin8.3	0.513129	95.45	1.14	2.07201	26787	52.2	LMSG_G000011486.1	d__Bacteria;p__Planctomycetota;c__Brocadiae;o__Brocadiales;f__Bathyanammoxibiaceae;g__2-02-FULL-50-16-A;s__
	hzsC	D.213.bin9.96	0.364556	65.71	2.27	2.30547	5896	39	LMSG_G000011487.1	d__Bacteria;p__Planctomycetota;c__Brocadiae;o__Brocadiales;f__Scalinduaceae;g__Scalindua;s__
Nitrite oxidation	nxrA	D.200.bin1.74	0.0754979	94.05	6.63	4.1704	20463	55.4	LMSG_G000011488.1	d__Bacteria;p__JABMQX01;c__JABMQX01;o__JABMQX01;f__;g__;s__
	nxrA	D.200.bin2.114	0.151079	73.53	5.27	4.38527	6217	65	LMSG_G000011489.1	d__Bacteria;p__Latescibacterota;c__UBA2968;o__UBA8231;f__UBA8231;g__GCA-2725915;s__
	nxrA	D.213.bin1.60	0.789089	73.95	0.84	1.74132	427330	56.1	LMSG_G000011490.1	d__Bacteria;p__Desulfobacterota;c__GWC2-55-46;o__GWC2-55-46;f__JADFVP01;g__;s__
	nxrA	D.213.bin1.66	0.100631	52.93	4.68	3.2461	5729	61.8	LMSG_G000011491.1	d__Bacteria;p__Planctomycetota;c__Phycisphaerae;o__SM23-33;f__SM23-33;g__;s__
	nxrA	D.213.bin4.24	0.127413	75.17	8.67	1.29535	9248	36.5	LMSG_G000011492.1	d__Bacteria;p__Omnitrophota;c__Koll11;o__4484-171;f__4484-171;g__;s__
	nxrA	D.260.bin2.98	0.0615491	87.74	3.93	4.66497	9508	60.6	LMSG_G000011493.1	d__Bacteria;p__Planctomycetota;c__PUPC01;o__PUPC01;f__;g__;s__
	nxrA	D.260.bin9.60	0.250506	80.6	0.65	1.98111	19322	51.2	LMSG_G000011494.1	d__Bacteria;p__Desulfobacterota;c__GWC2-55-46;o__GWC2-55-46;f__;g__;s__
N2 fixation	nifH	W.bin6.104	0.621974	80.9	2.28	3.76548	9837	49.1	LMSG_G000011495.1	d__Bacteria;p__Proteobacteria;c__Gammaproteobacteria;o__Pseudomonadales;f__Ketobacteraceae;g__Ketobacter;s__
	nifH	W.bin6.184	4.03337	98.89	2.39	5.27308	247909	54.5	LMSG_G000011496.1	d__Bacteria;p__Proteobacteria;c__Gammaproteobacteria;o__Pseudomonadales;f__Ketobacteraceae;g__Ketobacter;s__Ketobacter sp002471665
Ammonium oxidation	amoA	W.MTA1	0.258253	100	0	1.28987	196976	33.2	GCA_012928605.1	d__Archaea;p__Thermoproteota;c__Nitrososphaeria;o__Nitrososphaerales;f__Nitrosopumilaceae;g__Nitrosopumilus;s__Nitrosopumilus sp013390905
	amoA	S.bin1.202	0.864798	71.2	8.74	1.40992	12222	33.5	LMSG_G000011497.1	d__Archaea;p__Thermoproteota;c__Nitrososphaeria;o__Nitrososphaerales;f__Nitrosopumilaceae;g__Nitrosopumilus;s__
	amoA	S.bin5.172	0.579607	67.96	0.97	0.8256	24837	34.6	LMSG_G000011498.1	d__Archaea;p__Thermoproteota;c__Nitrososphaeria;o__Nitrososphaerales;f__Nitrosopumilaceae;g__DRGT01;s__
	amoA	D.200.S1C1193	0.131006	72.21	4.85	1.4457	4082	34.7	LMSG_G000011499.1	d__Archaea;p__Thermoproteota;c__Nitrososphaeria;o__Nitrososphaerales;f__Nitrosopumilaceae;g__DRGT01;s__DRGT01 sp016838795
	amoA	D.229.S3C379	0.0561948	75.65	0	1.06725	5960	33.2	LMSG_G000011500.1	d__Archaea;p__Thermoproteota;c__Nitrososphaeria;o__Nitrososphaerales;f__Nitrosopumilaceae;g__Nitrosopumilus;s__Nitrosopumilus sp013390905
	amoA	D.242.bin6.11	0.0668024	77.99	0.97	1.40587	8842	32.2	LMSG_G000011501.1	d__Archaea;p__Thermoproteota;c__Nitrososphaeria;o__Nitrososphaerales;f__Nitrosopumilaceae;g__Nitrosopumilus;s__
	amoA	D.260.bin5.74	0.0147992	69.42	5.18	2.04539	4347	31.5	LMSG_G000011502.1	d__Archaea;p__Thermoproteota;c__Nitrososphaeria;o__Nitrososphaerales;f__Nitrosopumilaceae;g__Nitrosopumilus;s__
	amoA	D.260.bin6.5	0.2836	96.12	0.97	1.40646	16410	32.2	LMSG_G000011503.1	d__Archaea;p__Thermoproteota;c__Nitrososphaeria;o__Nitrososphaerales;f__Nitrosopumilaceae;g__Nitrosopumilus;s__
	amoA	D.272.S7C1193	0.0140113	50.49	1.05	0.663982	3544	35	LMSG_G000011504.1	d__Archaea;p__Thermoproteota;c__Nitrososphaeria;o__Nitrososphaerales;f__Nitrosopumilaceae;g__DRGT01;s__DRGT01 sp016838795
	amoA	D.272.S7C379	0.012249	77.67	4.44	1.03616	5432	33.2	LMSG_G000011505.1	d__Archaea;p__Thermoproteota;c__Nitrososphaeria;o__Nitrososphaerales;f__Nitrosopumilaceae;g__Nitrosopumilus;s__Nitrosopumilus sp013390905
Denitrification	nirK	D.200.bin1.119	0.0364824	92.74	2.09	3.48919	59291	61.3	LMSG_G000011506.1	d__Bacteria;p__Chloroflexota;c__Dehalococcoidia;o__UBA1151;f__UBA1151;g__;s__
	nirK	D.200.S1C1193	0.131006	72.21	4.85	1.4457	4082	34.7	LMSG_G000011504.1	d__Archaea;p__Thermoproteota;c__Nitrososphaeria;o__Nitrososphaerales;f__Nitrosopumilaceae;g__DRGT01;s__DRGT01 sp016838795
	nirK	D.200.bin1.120	0.0572032	69.23	0.85	1.63667	8164	62.9	LMSG_G000011507.1	d__Bacteria;p__Acidobacteriota;c__Acidobacteriae;o__Acidoferrales;f__2-02-FULL-67-57;g__;s__
	nirK	D.200.bin1.141	0.0178355	70.85	1.1	1.52459	5776	62.5	LMSG_G000011508.1	d__Bacteria;p__Gemmatimonadota;c__Gemmatimonadetes;o__Gemmatimonadales;f__GWC2-71-9;g__;s__
	nirK	D.200.bin1.24	0.0264126	64.14	8.81	3.26193	11479	56	LMSG_G000011509.1	d__Bacteria;p__Proteobacteria;c__Gammaproteobacteria;o__Woeseiales;f__Woeseiaceae;g__SZUA-117;s__
	nirK	D.200.bin1.80	0.0128726	92.98	0.86	2.68245	33931	57	LMSG_G000011510.1	d__Bacteria;p__Actinobacteriota;c__Thermoleophilia;o__Solirubrobacterales;f__;g__;s__
	nirK	D.200.bin2.184	0.333048	78.91	2.73	2.1895	20949	58.9	LMSG_G000011511.1	d__Bacteria;p__Chloroflexota;c__Anaerolineae;o__Anaerolineales;f__E44-bin32;g__W1033;s__
	nirK	D.200.bin3.88	0.0251684	97.8	0	2.66751	451477	45	LMSG_G000011512.1	d__Bacteria;p__Zixibacteria;c__MSB-5A5;o__GN15;f__;g__;s__
	nirK	D.200.bin4.19	0.0293401	83.81	5	3.48906	22331	50.5	LMSG_G000011513.1	d__Bacteria;p__Chloroflexota;c__Anaerolineae;o__Anaerolineales;f__E44-bin32;g__W1033;s__
	nirK	D.200.bin4.43	0.010788	75.96	3.47	3.93689	4096	66.8	LMSG_G000011514.1	d__Bacteria;p__Acidobacteriota;c__Vicinamibacteria;o__Vicinamibacterales;f__UBA8438;g__NP936;s__
	nirK	D.200.bin4.86	0.0388311	88.28	1.98	3.25483	66385	64.4	LMSG_G000011515.1	d__Bacteria;p__Chloroflexota;c__Dehalococcoidia;o__DSTF01;f__RBG-16-68-14;g__;s__
	nirK	D.200.bin5.108	0.0397657	71.56	2.87	3.03176	8565	58.5	LMSG_G000011516.1	d__Bacteria;p__Chloroflexota;c__Dehalococcoidia;o__SAR202;f__UBA11138;g__;s__
	nirK	D.200.bin5.156	0.0367284	85.09	0.18	1.71965	83229	55.5	LMSG_G000011517.1	d__Bacteria;p__Proteobacteria;c__Alphaproteobacteria;o__Sphingomonadales;f__SMXR01;g__SMXR01;s__
	nirK	D.200.bin5.24	0.0456049	88.6	0.55	2.53228	23113	45	LMSG_G000011518.1	d__Bacteria;p__Marinisomatota;c__SORT01;o__SORT01;f__SORT01;g__;s__
	nirK	D.200.bin6.1	0.0355611	97.73	2.27	5.16518	105412	63.5	LMSG_G000011519.1	d__Bacteria;p__Planctomycetota;c__Phycisphaerae;o__SM23-33;f__SM23-33;g__;s__
	nirK, norB, nosZ	D.200.bin6.105	0.00990063	95.13	3.1	5.33937	8364	47.5	LMSG_G000011520.1	d__Bacteria;p__Desulfobacterota;c__DSM-4660;o__Desulfatiglandales;f__HGW-15;g__;s__
	nirK, nosZ	D.200.bin6.68	0.0107461	91.6	1.68	2.60297	12688	48.2	LMSG_G000011521.1	d__Bacteria;p__Desulfobacterota_D;c__UBA1144;o__UBA2774;f__UBA2774;g__;s__
	nirK	D.200.bin6.84	0.0141489	84.55	7.79	3.33717	6058	65	LMSG_G000011522.1	d__Bacteria;p__Gemmatimonadota;c__Gemmatimonadetes;o__Longimicrobiales;f__UBA6960;g__UBA1138;s__
	nirK	D.200.bin7.162	0.0186346	89.01	3.3	3.40059	7811	63.9	LMSG_G000011523.1	d__Bacteria;p__Gemmatimonadota;c__Gemmatimonadetes;o__Longimicrobiales;f__UBA6960;g__;s__
	nirK	D.200.bin7.177	0.211666	61.15	0.65	1.07069	5942	66.6	LMSG_G000011524.1	d__Bacteria;p__Proteobacteria;c__Alphaproteobacteria;o__CADEGL01;f__;g__;s__
	nirK	D.200.bin7.45	0.0843818	82.76	1.72	2.4506	178444	45.3	LMSG_G000011525.1	d__Bacteria;p__Marinisomatota;c__SORT01;o__SORT01;f__SORT01;g__;s__
	nirK	D.200.bin7.57	0.0213006	85.22	2.27	3.79828	13167	60.9	LMSG_G000011526.1	d__Bacteria;p__Planctomycetota;c__Phycisphaerae;o__Phycisphaerales;f__SM1A02;g__;s__
	nirK, norB	D.213.bin1.60	0.0876766	73.95	0.84	1.74132	427330	56.1	LMSG_G000011490.1	d__Bacteria;p__Desulfobacterota;c__GWC2-55-46;o__GWC2-55-46;f__JADFVP01;g__;s__
	nirK	D.213.bin1.66	0.0111812	52.93	4.68	3.2461	5729	61.8	LMSG_G000011491.1	d__Bacteria;p__Planctomycetota;c__Phycisphaerae;o__SM23-33;f__SM23-33;g__;s__
	nirK	D.213.bin3.69	0.0291905	93.64	4.27	3.68452	15401	51.7	LMSG_G000011527.1	d__Bacteria;p__Chloroflexota;c__Anaerolineae;o__Anaerolineales;f__EnvOPS12;g__JAABUE01;s__
	nirK	D.213.bin6.58	0.0117897	61.51	0.97	0.628423	3045	32.7	LMSG_G000011528.1	d__Archaea;p__Thermoproteota;c__Nitrososphaeria;o__Nitrososphaerales;f__Nitrosopumilaceae;g__Nitrosopumilus;s__
	nirK	D.213.bin8.16	0.0330313	93.41	1.87	2.54498	26395	57.1	LMSG_G000011529.1	d__Bacteria;p__Actinobacteriota;c__Thermoleophilia;o__Solirubrobacterales;f__;g__;s__
	nirK	D.213.bin8.76	0.0577717	82	4.55	2.68613	19879	58.7	LMSG_G000011530.1	d__Bacteria;p__Chloroflexota;c__Anaerolineae;o__Anaerolineales;f__E44-bin32;g__;s__
	nirK	D.229.S3C379	0.0561948	75.65	0	1.06725	5960	33.2	LMSG_G000011500.1	d__Archaea;p__Thermoproteota;c__Nitrososphaeria;o__Nitrososphaerales;f__Nitrosopumilaceae;g__Nitrosopumilus;s__Nitrosopumilus sp013390905
	nirK	D.242.bin6.11	0.0668024	77.99	0.97	1.40587	8842	32.2	LMSG_G000011501.1	d__Archaea;p__Thermoproteota;c__Nitrososphaeria;o__Nitrososphaerales;f__Nitrosopumilaceae;g__Nitrosopumilus;s__
	nirK	D.242.bin9.46	0.0676535	75.21	2.14	2.30133	7284	61.3	LMSG_G000011531.1	d__Bacteria;p__Actinobacteriota;c__Acidimicrobiia;o__Acidimicrobiales;f__SHLQ01;g__;s__
	nirK, norB	D.250.bin7.20	0.0896986	94.83	0.11	3.64815	41959	59.9	LMSG_G000011532.1	d__Bacteria;p__Proteobacteria;c__Gammaproteobacteria;o__Pseudomonadales;f__Oleiphilaceae;g__Marinobacter;s__Marinobacter sp017643965
	nirK	D.260.bin1.75	0.149957	85.86	6.93	1.95406	15444	65.3	LMSG_G000011533.1	d__Bacteria;p__Chloroflexota;c__Dehalococcoidia;o__SM23-28-2;f__RBG-16-64-32;g__;s__
	nirK, norB, nosZ	D.260.bin4.127	0.00757663	72.9	2.4	2.48053	6496	64.4	LMSG_G000011534.1	d__Bacteria;p__Proteobacteria;c__Gammaproteobacteria;o__JAHJQQ01;f__JAHJQQ01;g__;s__
	nirK	D.260.bin5.74	0.0147992	69.42	5.18	2.04539	4347	31.5	LMSG_G000011502.1	d__Archaea;p__Thermoproteota;c__Nitrososphaeria;o__Nitrososphaerales;f__Nitrosopumilaceae;g__Nitrosopumilus;s__
	nirK	D.260.bin6.5	0.2836	96.12	0.97	1.40646	16410	32.2	LMSG_G000011503.1	d__Archaea;p__Thermoproteota;c__Nitrososphaeria;o__Nitrososphaerales;f__Nitrosopumilaceae;g__Nitrosopumilus;s__
	nirK	D.260.bin8.39	0.0530382	60.88	1.94	1.2514	9338	32.2	LMSG_G000011535.1	d__Archaea;p__Thermoproteota;c__Nitrososphaeria;o__Nitrososphaerales;f__Nitrosopumilaceae;g__Nitrosopumilus;s__
	nirK	D.272.bin2.44	0.0638384	92.59	2.78	4.269	40112	61.9	LMSG_G000011536.1	d__Bacteria;p__Armatimonadota;c__UBA5377;o__UBA5377;f__UBA11051;g__JAAYSP01;s__
	nirK	D.272.bin4.86	0.0178217	92.12	5.64	4.415	90324	49.6	LMSG_G000011537.1	d__Bacteria;p__Chloroflexota;c__Anaerolineae;o__Anaerolineales;f__E44-bin32;g__W1033;s__
	nirK	D.272.S7C1193	0.0140113	50.49	1.05	0.663982	3544	35	LMSG_G000011504.1	d__Archaea;p__Thermoproteota;c__Nitrososphaeria;o__Nitrososphaerales;f__Nitrosopumilaceae;g__DRGT01;s__DRGT01 sp016838795
	norB	D.200.bin3.86	0.0105656	90.52	4.69	4.44307	41944	48.9	LMSG_G000011538.1	d__Bacteria;p__Proteobacteria;c__Gammaproteobacteria;o__Pseudomonadales;f__HTCC2089;g__;s__
	norB	D.200.bin8.94	0.0138281	88.22	3.64	1.82381	18011	39.8	LMSG_G000011539.1	d__Bacteria;p__Nitrospirota;c__Thermodesulfovibrionia;o__UBA6902;f__;g__;s__
	norB	D.213.bin2.4	0.0175267	93.71	1.81	5.23931	12398	65.4	LMSG_G000011540.1	d__Bacteria;p__Planctomycetota;c__Phycisphaerae;o__UBA1845;f__UBA1845;g__;s__
	norB	D.213.bin4.21	0.0111179	78.85	6.45	2.4557	5106	45.9	LMSG_G000011541.1	d__Bacteria;p__Desulfobacterota;c__Desulfobacteria;o__Desulfobacterales;f__UBA2156;g__UBA2156;s__
	norB	D.213.bin9.100	0.0586612	92.05	0	3.63644	32287	63	LMSG_G000011542.1	d__Bacteria;p__Planctomycetota;c__Phycisphaerae;o__UBA1845;f__UBA1845;g__;s__
	norB, norZ	D.260.bin3.37	0.00775677	71.05	2.32	3.58588	6670	45.4	LMSG_G000011543.1	d__Bacteria;p__Desulfobacterota;c__Desulfobacteria;o__Desulfobacterales;f__UBA11574;g__Desulfatibia_A;s__
	norB	D.260.bin9.60	0.027834	80.6	0.65	1.98111	19322	51.2	LMSG_G000011494.1	d__Bacteria;p__Desulfobacterota;c__GWC2-55-46;o__GWC2-55-46;f__;g__;s__
	norB, nosZ	D.306.bin2.5	0.151867	85.42	1.68	5.14959	9183	61.5	LMSG_G000011544.1	d__Bacteria;p__Proteobacteria;c__Gammaproteobacteria;o__Pseudomonadales;f__Pseudomonadaceae;g__Pseudomonas_E;s__Pseudomonas_E veronii
	nosZ	D.200.bin2.114	0.0167866	73.53	5.27	4.38527	6217	65	LMSG_G000011489.1	d__Bacteria;p__Latescibacterota;c__UBA2968;o__UBA8231;f__UBA8231;g__GCA-2725915;s__
	nosZ	D.200.bin6.142	0.0208974	93.96	4.27	4.80311	56483	65.5	LMSG_G000011545.1	d__Bacteria;p__Acidobacteriota;c__UBA890;o__UBA890;f__UBA890;g__;s__
	nosZ	D.200.bin6.191	0.0395297	66.5	1.98	1.78325	4222	64.4	LMSG_G000011546.1	d__Bacteria;p__Chloroflexota;c__Dehalococcoidia;o__UBA1151;f__UBA1151;g__GCA-2730555;s__
	nosZ	D.213.bin9.82	0.313833	93.16	6.7	2.77333	49239	60.7	LMSG_G000011547.1	d__Bacteria;p__Actinobacteriota;c__Acidimicrobiia;o__UBA5794;f__UBA5794;g__;s__
	nosZ	D.242.bin7.28	0.119047	88.27	1.71	2.00855	22419	60.7	LMSG_G000011548.1	d__Bacteria;p__Actinobacteriota;c__Acidimicrobiia;o__UBA5794;f__UBA5794;g__;s__
	nosZ	D.242.bin9.31	0.0479097	74.67	1.38	2.90897	7147	60.8	LMSG_G000011549.1	d__Bacteria;p__Actinobacteriota;c__Acidimicrobiia;o__UBA5794;f__UBA5794;g__;s__
	nirK	S.bin1.119	0.160956	98.9	2.2	2.81405	31760	65.8	LMSG_G000011550.1	d__Bacteria;p__Gemmatimonadota;c__Gemmatimonadetes;o__Gemmatimonadales;f__GWC2-71-9;g__;s__
	nirK	S.bin1.144	0.227892	75.76	1.47	2.77221	6987	66.3	LMSG_G000011551.1	d__Bacteria;p__SAR324;c__SAR324;o__SAR324;f__;g__;s__
	nirK	S.bin1.168	0.0999663	83.42	2.64	2.53899	10966	60.3	LMSG_G000011552.1	d__Bacteria;p__Bacteroidota;c__Rhodothermia;o__Rhodothermales;f__Rubricoccaceae;g__;s__
	nirK	S.bin1.198	0.10163	84.72	1.14	2.27927	10423	52.8	LMSG_G000011553.1	d__Bacteria;p__Nitrospirota;c__Nitrospiria;o__Nitrospirales;f__UBA8639;g__;s__
	nirK	S.bin1.203	0.553224	53.96	0.5	1.50605	7502	62.6	LMSG_G000011554.1	d__Bacteria;p__Proteobacteria;c__Alphaproteobacteria;o__Rhodospirillales;f__Casp-alpha2;g__Casp-alpha2;s__
	nirK	S.bin1.59	0.10423	97.73	1.7	3.90361	63824	47.1	LMSG_G000011555.1	d__Bacteria;p__Planctomycetota;c__Phycisphaerae;o__Phycisphaerales;f__SM1A02;g__;s__
	nirK	S.bin1.99	0.116372	86.36	3.41	2.53686	7409	66.1	LMSG_G000011556.1	d__Bacteria;p__Planctomycetota;c__Phycisphaerae;o__Phycisphaerales;f__UBA1924;g__;s__
	nirK, norB	S.bin2.176	0.0856702	99.79	0.16	3.91412	472209	68.4	LMSG_G000011557.1	d__Bacteria;p__Proteobacteria;c__Gammaproteobacteria;o__Burkholderiales;f__Burkholderiaceae;g__Aquabacterium;s__
	nirK	S.bin2.65	0.0838438	86.49	1.1	1.72696	10365	60.7	LMSG_G000011558.1	d__Bacteria;p__Marinisomatota;c__Marinisomatia;o__SCGC-AAA003-L08;f__TS1B11;g__;s__
	nirK	S.bin2.66	0.672786	74.43	8.9	1.38617	11945	34	LMSG_G000011559.1	d__Archaea;p__Thermoproteota;c__Nitrososphaeria;o__Nitrososphaerales;f__Nitrosopumilaceae;g__DRGT01;s__
	nirK	S.bin2.72	0.300734	82.76	3.42	2.1096	16564	54.7	LMSG_G000011560.1	d__Bacteria;p__Nitrospinota;c__Nitrospinia;o__Nitrospinales;f__Nitrospinaceae;g__SZUA-226;s__SZUA-226 sp004357365
	nirK	S.bin2.80	0.245559	86.49	2.2	3.57266	8668	62.3	LMSG_G000011561.1	d__Bacteria;p__Gemmatimonadota;c__Gemmatimonadetes;o__Gemmatimonadales;f__GWC2-71-9;g__;s__
	nirK	S.bin3.12	0.118061	92.11	4.4	3.35115	27220	63.9	LMSG_G000011562.1	d__Bacteria;p__Gemmatimonadota;c__Gemmatimonadetes;o__Longimicrobiales;f__UBA6960;g__;s__
	nirK, norB	S.bin3.13	0.116611	50.8	1.6	1.72558	5989	50.6	LMSG_G000011563.1	d__Bacteria;p__Proteobacteria;c__Gammaproteobacteria;o__Pseudomonadales;f__HTCC2089;g__GCA-002726655;s__
	nirK, norB	S.bin3.173	0.187697	99.95	0	5.62426	434116	62.6	LMSG_G000011564.1	d__Bacteria;p__Proteobacteria;c__Gammaproteobacteria;o__Burkholderiales;f__Burkholderiaceae;g__Herbaspirillum;s__Herbaspirillum aquaticum
	nirK, norB	S.bin3.176	0.059063	96.13	1.37	5.02309	49212	63.6	LMSG_G000011565.1	d__Bacteria;p__Proteobacteria;c__Alphaproteobacteria;o__Rhizobiales;f__Rhizobiaceae;g__Mesorhizobium;s__Mesorhizobium terrae
	nirK	S.bin3.95	0.053459	81.54	3.58	3.47222	6788	60.1	LMSG_G000011566.1	d__Bacteria;p__Myxococcota_A;c__UBA9160;o__UBA9160;f__UBA4427;g__DUBZ01;s__
	nirK	S.bin4.171	0.257158	83.88	2.8	1.54502	25597	31.8	LMSG_G000011567.1	d__Archaea;p__Nanoarchaeota;c__Nanoarchaeia;o__Woesearchaeales;f__GW2011-AR4;g__JACPJP01;s__
	nirK	S.bin4.69	0.163636	68.07	4.03	4.50883	5661	48	LMSG_G000011568.1	d__Bacteria;p__Poribacteria;c__WGA-4E;o__WGA-4E;f__PCPOR2b;g__;s__
	nirK	S.bin4.91	0.213665	90.12	0	1.83796	18260	60.6	LMSG_G000011569.1	d__Bacteria;p__;c__;o__;f__;g__;s__
	nirK, norB	S.bin5.182	0.255073	100	1.41	6.23966	202267	71.6	LMSG_G000011570.1	d__Bacteria;p__Proteobacteria;c__Alphaproteobacteria;o__Rhizobiales;f__Beijerinckiaceae;g__Methylobacterium;s__Methylobacterium ajmalii
	nirK	S.bin6.165	0.0326471	55.76	1.8	1.25871	4986	68	LMSG_G000011571.1	d__Bacteria;p__UBP7;c__UBA6624;o__UBA6624;f__UBA6624;g__;s__
	nirK	S.bin6.177	0.129928	93.06	1.85	3.14414	218619	59.6	LMSG_G000011572.1	d__Bacteria;p__Armatimonadota;c__Fimbriimonadia;o__Fimbriimonadales;f__Fimbriimonadaceae;g__;s__
	nirK	S.bin6.46	1.40606	95.6	1.1	3.16155	54632	40.8	LMSG_G000011573.1	d__Bacteria;p__Marinisomatota;c__Marinisomatia;o__Marinisomatales;f__SCKK01;g__SCKK01;s__SCKK01 sp004124475
	nirK	S.bin6.91	0.4429	92.82	0	2.85088	183594	44.8	LMSG_G000011574.1	d__Bacteria;p__Zixibacteria;c__MSB-5A5;o__GN15;f__FEB-12;g__;s__
	nirK	S.bin7.167	0.0888739	75.51	1.01	1.7227	8437	51.5	LMSG_G000011575.1	d__Bacteria;p__Proteobacteria;c__Alphaproteobacteria;o__Sphingomonadales;f__SMXR01;g__;s__
	nirK	S.bin7.168	0.0314025	60.98	0	1.88536	6260	59.6	LMSG_G000011576.1	d__Bacteria;p__Krumholzibacteriota;c__Krumholzibacteria;o__WVZY01;f__;g__;s__
	nirK	S.bin7.189	0.119478	90.97	4.84	4.48285	11355	65.4	LMSG_G000011577.1	d__Bacteria;p__Myxococcota_A;c__UBA9160;o__UBA9160;f__SMWR01;g__SMWR01;s__SMWR01 sp004356735
	nirK	S.bin7.38	0.118967	77.51	3.55	2.5063	7913	55.8	LMSG_G000011578.1	d__Bacteria;p__Bacteroidota;c__Rhodothermia;o__Rhodothermales;f__UBA10348;g__;s__
	nirK	S.bin7.64	0.119744	94.99	1.53	3.13313	33863	52	LMSG_G000011579.1	d__Bacteria;p__Bacteroidota;c__Rhodothermia;o__Rhodothermales;f__UBA10348;g__SMXL01;s__
	nirK	S.bin7.73	0.363644	59.75	0.45	1.84022	11688	67.5	LMSG_G000011580.1	d__Bacteria;p__Proteobacteria;c__Alphaproteobacteria;o__JAAXGF01;f__JAAXGF01;g__;s__
	nirK, norB	S.bin7.8	0.0385391	64.85	1.48	3.22917	5286	68.4	LMSG_G000011581.1	d__Bacteria;p__Proteobacteria;c__Gammaproteobacteria;o__Burkholderiales;f__Burkholderiaceae;g__Pelomonas;s__Pelomonas sp003963075
	nirK	S.bin8.20	0.471104	82.75	2.8	2.66353	16384	56.1	LMSG_G000011582.1	d__Bacteria;p__Proteobacteria;c__Gammaproteobacteria;o__Woeseiales;f__Woeseiaceae;g__;s__
	nirK	S.bin8.211	0.102479	85.15	8.96	2.53952	4960	34.3	LMSG_G000011583.1	d__Bacteria;p__Desulfobacterota_D;c__UBA1144;o__UBA2774;f__N074bin48;g__N074bin48;s__N074bin48 sp004356685
	nirK	S.bin9.150	0.1262	66.8	2.97	1.38707	6137	55.5	LMSG_G000011584.1	d__Bacteria;p__Proteobacteria;c__Alphaproteobacteria;o__Sphingomonadales;f__SMXR01;g__SMXR01;s__
	nirK	S.bin9.177	0.114557	77.8	1.82	2.83598	7057	50.1	LMSG_G000011585.1	d__Bacteria;p__Nitrospirota;c__Nitrospiria;o__Nitrospirales;f__UBA8639;g__SPGG5;s__
	nirK	S.bin9.215	0.143848	94.87	4.56	4.96394	10118	66.8	LMSG_G000011586.1	d__Bacteria;p__Acidobacteriota;c__Vicinamibacteria;o__Vicinamibacterales;f__UBA8438;g__NP936;s__
	nirK, norB, nosZ	S.bin1.177	5.54841	100	1.51	5.03218	395311	64.8	LMSG_G000011587.1	d__Bacteria;p__Proteobacteria;c__Gammaproteobacteria;o__Pseudomonadales;f__Halomonadaceae;g__Halomonas;s__Halomonas desiderata
	nirK, norB	S.bin1.190	0.117919	99.66	0.77	4.75291	198879	66.6	LMSG_G000011588.1	d__Bacteria;p__Proteobacteria;c__Gammaproteobacteria;o__Xanthomonadales;f__Xanthomonadaceae;g__Stenotrophomonas;s__Stenotrophomonas sp003028475
	nirK, norB	S.bin2.182	0.0475411	94.32	3.49	3.59625	13081	66.6	LMSG_G000011589.1	d__Bacteria;p__Proteobacteria;c__Alphaproteobacteria;o__Sphingomonadales;f__Sphingomonadaceae;g__Novosphingobium;s__
	nirK, norB	S.bin7.142	0.0349604	94.75	0.44	3.19753	13614	64.3	LMSG_G000011590.1	d__Bacteria;p__Proteobacteria;c__Alphaproteobacteria;o__Sphingomonadales;f__Sphingomonadaceae;g__Novosphingobium;s__Novosphingobium meiothermophilum
	nirK	W.MTA1	0.258253	100	0	1.28987	196976	33.2	GCA_012928605.1	d__Archaea;p__Thermoproteota;c__Nitrososphaeria;o__Nitrososphaerales;f__Nitrosopumilaceae;g__Nitrosopumilus;s__Nitrosopumilus sp013390905
	nirK	W.bin1.186	0.0497375	69.51	0	3.20347	6753	62	LMSG_G000011591.1	d__Bacteria;p__Myxococcota_A;c__UBA9160;o__UBA9160;f__UBA4427;g__DUBZ01;s__
	nirK, norB	W.bin1.60	0.120595	94.32	4.55	6.48962	14344	39	LMSG_G000011592.1	d__Bacteria;p__Planctomycetota;c__J132;o__SRT547;f__SRT547;g__SRT547;s__
	nirK, norB	W.bin1.87	0.351631	72.28	0	2.1881	570848	31	LMSG_G000011593.1	d__Bacteria;p__Bacteroidota;c__Bacteroidia;o__Flavobacteriales;f__Flavobacteriaceae;g__Mesoflavibacter;s__Mesoflavibacter profundi
	nirK, norB	W.bin2.113	0.0761111	92.26	2.41	8.21798	30956	72.3	LMSG_G000011594.1	d__Bacteria;p__Myxococcota_A;c__UBA796;o__UBA796;f__UBA2385;g__;s__
	nirK, norB	W.bin2.115	0.164335	82.73	4.89	3.6516	9790	63.6	LMSG_G000011595.1	d__Bacteria;p__Proteobacteria;c__Alphaproteobacteria;o__Rhizobiales;f__Rhizobiaceae;g__Pseudohoeflea;s__
	nirK	W.bin2.46	0.207576	99.15	2.99	4.63473	47789	68.7	LMSG_G000011596.1	d__Bacteria;p__Actinobacteriota;c__Acidimicrobiia;o__Acidimicrobiales;f__Ilumatobacteraceae;g__Ilumatobacter;s__
	nirK, norB	W.bin2.57	0.141979	92.17	3.32	3.94055	15061	61.7	LMSG_G000011597.1	d__Bacteria;p__Proteobacteria;c__Alphaproteobacteria;o__Rhodobacterales;f__Rhodobacteraceae;g__Pseudophaeobacter_A;s__Pseudophaeobacter_A gallaeciensis_A
	nirK, norB	W.bin3.87	1.1823	99.35	0.32	3.6668	302111	60.9	LMSG_G000011598.1	d__Bacteria;p__Proteobacteria;c__Alphaproteobacteria;o__Caulobacterales;f__Hyphomonadaceae;g__UBA5336;s__
	nirK	W.bin4.142	0.0888808	92.48	2.79	3.15056	8803	68.8	LMSG_G000011599.1	d__Bacteria;p__Proteobacteria;c__Alphaproteobacteria;o__Caulobacterales;f__Maricaulaceae;g__Glycocaulis;s__Glycocaulis profundi
	nirK, norB	W.bin4.167	0.249135	99.19	2.33	4.7966	198553	62.1	LMSG_G000011600.1	d__Bacteria;p__Proteobacteria;c__Alphaproteobacteria;o__Rhizobiales;f__Rhizobiaceae;g__Oricola;s__Oricola sp002706335
	nirK, norB	W.bin4.67	0.382037	99.32	0.45	5.2622	254855	66.5	LMSG_G000011601.1	d__Bacteria;p__Proteobacteria;c__Alphaproteobacteria;o__Rhodobacterales;f__Rhodobacteraceae;g__Seohaeicola;s__
	nirK	W.bin4.72	0.141511	80.07	0.8	1.81449	8821	62.6	LMSG_G000011602.1	d__Archaea;p__Thermoplasmatota;c__Poseidoniia;o__Poseidoniales;f__Thalassarchaeaceae;g__;s__
	nirK, norB, nosZ	W.bin4.83	0.107484	95.45	0.64	3.5474	26209	67.9	LMSG_G000011603.1	d__Bacteria;p__Planctomycetota;c__Phycisphaerae;o__Phycisphaerales;f__UBA1924;g__;s__
	nirK, norB	W.bin5.161	0.110126	95.72	9.97	6.88692	24900	62.6	LMSG_G000011604.1	d__Bacteria;p__Proteobacteria;c__Alphaproteobacteria;o__Rhizobiales;f__Rhizobiaceae;g__Aquamicrobium_A;s__Aquamicrobium_A sediminum
	nirK	W.bin5.192	0.076381	97.98	0.85	8.57996	103491	61.9	LMSG_G000011605.1	d__Bacteria;p__Proteobacteria;c__Gammaproteobacteria;o__Burkholderiales;f__Burkholderiaceae;g__Paraburkholderia;s__Paraburkholderia fungorum
	nirK, norB, nosZ	W.bin5.77	0.163408	97.26	0.75	4.30567	46253	54.7	LMSG_G000011606.1	d__Bacteria;p__Proteobacteria;c__Alphaproteobacteria;o__Rhodospirillales;f__Thalassospiraceae;g__Thalassospira;s__Thalassospira sp001613795
	nirK	W.bin6.10	0.0784502	66.42	2.71	1.93767	4399	60.4	LMSG_G000011607.1	d__Bacteria;p__Proteobacteria;c__Alphaproteobacteria;o__Rhodobacterales;f__Rhodobacteraceae;g__NORP110;s__
	nirK	W.bin6.115	0.0864368	52.07	0	1.95499	4120	61.3	LMSG_G000011608.1	d__Bacteria;p__Proteobacteria;c__Alphaproteobacteria;o__Caulobacterales;f__Hyphomonadaceae;g__Henriciella;s__
	nirK, norB	W.bin6.2	0.0760465	67.77	4.5	2.80897	4083	59.3	LMSG_G000011609.1	d__Bacteria;p__Proteobacteria;c__Alphaproteobacteria;o__Rhodobacterales;f__Rhodobacteraceae;g__Donghicola;s__Donghicola eburneus
	nirK, norB, nosZ	W.bin6.92	0.444308	99.4	1.14	3.74762	257991	58.5	LMSG_G000011610.1	d__Bacteria;p__Proteobacteria;c__Alphaproteobacteria;o__Caulobacterales;f__Hyphomonadaceae;g__Hyphomonas;s__Hyphomonas sp000682775
	nirK, norB	W.bin9.190	0.139925	91.31	2.29	5.07489	45745	67.3	LMSG_G000011611.1	d__Bacteria;p__Proteobacteria;c__Alphaproteobacteria;o__Rhodobacterales;f__Rhodobacteraceae;g__Marinibacterium;s__
	nirK, nirS, norB	W.bin9.77	0.122203	84.16	3.71	3.68774	8891	60	LMSG_G000011612.1	d__Bacteria;p__Proteobacteria;c__Alphaproteobacteria;o__Rhodospirillales;f__Casp-alpha2;g__UBA4479;s__UBA4479 sp017644185
	norB	W.bin1.100	0.184398	97.66	1.44	3.07113	109481	60.6	LMSG_G000011613.1	d__Bacteria;p__Proteobacteria;c__Alphaproteobacteria;o__Caulobacterales;f__Hyphomonadaceae;g__Henriciella;s__Henriciella algicola
	norB	W.bin1.135	0.629629	68.95	0.67	2.83514	13515	49	LMSG_G000011614.1	d__Bacteria;p__Proteobacteria;c__Gammaproteobacteria;o__Enterobacterales;f__Alteromonadaceae;g__Alteromonas;s__Alteromonas sp002729795
	norB	W.bin1.2	0.0686742	67.77	1.4	2.64674	7907	61.2	LMSG_G000011615.1	d__Bacteria;p__Proteobacteria;c__Alphaproteobacteria;o__Caulobacterales;f__Parvularculaceae;g__Parvularcula;s__
	norB	W.bin1.32	0.192341	93.98	5.33	7.96951	26277	61.5	LMSG_G000011616.1	d__Bacteria;p__Myxococcota;c__Bradymonadia;o__Bradymonadales;f__Bradymonadaceae;g__;s__
	norB	W.bin1.56	0.184662	98.9	0	2.10155	485891	51.9	LMSG_G000011617.1	d__Bacteria;p__Proteobacteria;c__Alphaproteobacteria;o__Rickettsiales;f__UBA3002;g__;s__
	norB	W.bin1.59	0.0772533	97.26	0.63	4.00497	30363	66.1	LMSG_G000011618.1	d__Bacteria;p__Proteobacteria;c__Alphaproteobacteria;o__Rhodobacterales;f__Rhodobacteraceae;g__;s__
	norB	W.bin1.76	0.26678	93.45	2.68	3.66108	288009	38.9	LMSG_G000011619.1	d__Bacteria;p__Bdellovibrionota;c__Bacteriovoracia;o__Bacteriovoracales;f__Bacteriovoracaceae;g__UBA845;s__UBA845 sp002718735
	norB	W.bin1.8	0.443218	86.49	0.12	2.90435	20237	59.2	LMSG_G000011620.1	d__Bacteria;p__Proteobacteria;c__Gammaproteobacteria;o__Pseudomonadales;f__Alcanivoracaceae;g__Alcanivorax;s__Alcanivorax sp014762765
	norB	W.bin1.83	0.196492	89.43	0.89	3.59927	232556	37.4	LMSG_G000011621.1	d__Bacteria;p__Bdellovibrionota;c__Bacteriovoracia;o__Bacteriovoracales;f__Bacteriovoracaceae;g__DB6-IX;s__DB6-IX sp000447775
	norB	W.bin1.94	0.222424	57.32	0.86	1.97715	5796	66	LMSG_G000011622.1	d__Bacteria;p__Proteobacteria;c__Alphaproteobacteria;o__Rhodobacterales;f__Rhodobacteraceae;g__Paracoccus;s__Paracoccus sp002294185
	norB	W.bin2.15	0.0465161	90.1	1.86	3.4705	23622	34	LMSG_G000011623.1	d__Bacteria;p__Bdellovibrionota;c__Bacteriovoracia;o__Bacteriovoracales;f__Bacteriovoracaceae;g__UBA845;s__
	norB	W.bin2.76	0.122669	96.42	2.21	3.59505	29403	56.8	LMSG_G000011624.1	d__Bacteria;p__Proteobacteria;c__Gammaproteobacteria;o__Pseudomonadales;f__Spongiibacteraceae;g__CSC3-9;s__
	norB	W.bin3.115	0.0626374	76.8	4.96	3.25778	6417	36.4	LMSG_G000011625.1	d__Bacteria;p__Bacteroidota;c__Bacteroidia;o__Cytophagales;f__Cyclobacteriaceae;g__Marivirga;s__Marivirga atlantica
	norB	W.bin3.128	0.258749	98.4	0.4	4.67697	92331	66.5	LMSG_G000011626.1	d__Bacteria;p__Proteobacteria;c__Alphaproteobacteria;o__Rhodobacterales;f__Rhodobacteraceae;g__Halovulum;s__
	norB, nosZ	W.bin3.29	0.135594	96.59	0.57	3.54663	155726	68.3	LMSG_G000011627.1	d__Bacteria;p__Planctomycetota;c__Phycisphaerae;o__Phycisphaerales;f__UBA1924;g__UBA1926;s__
	norB	W.bin3.33	0.466732	99.03	0.97	3.55368	731397	53.1	LMSG_G000011628.1	d__Bacteria;p__Proteobacteria;c__Alphaproteobacteria;o__Caulobacterales;f__Hyphomonadaceae;g__Ponticaulis;s__
	norB	W.bin3.45	0.227549	97.1	0.6	4.21563	195040	63.6	LMSG_G000011629.1	d__Bacteria;p__Proteobacteria;c__Alphaproteobacteria;o__Caulobacterales;f__Parvularculaceae;g__Marinicaulis;s__
	norB, nosZ	W.bin3.61	0.14131	92.43	3.11	8.57875	15930	50.4	LMSG_G000011630.1	d__Bacteria;p__Bacteroidota;c__Bacteroidia;o__Chitinophagales;f__Saprospiraceae;g__Flavilitoribacter;s__
	norB	W.bin3.62	0.332653	62.07	0	2.38443	8259	45.6	LMSG_G000011631.1	d__Bacteria;p__Proteobacteria;c__Gammaproteobacteria;o__Pseudomonadales;f__Nitrincolaceae;g__Neptuniibacter;s__
	norB	W.bin4.134	0.114976	94.54	2.63	5.98627	6763	73.5	LMSG_G000011632.1	d__Bacteria;p__Myxococcota_A;c__UBA796;o__UBA796;f__UBA2385;g__;s__
	norB	W.bin4.177	3.22466	70.97	0.87	2.81764	10439	49	LMSG_G000011633.1	d__Bacteria;p__Proteobacteria;c__Gammaproteobacteria;o__Enterobacterales;f__Alteromonadaceae;g__Alteromonas;s__Alteromonas aggregata
	norB	W.bin4.183	2.07004	94.1	0.74	4.05254	26609	64.6	LMSG_G000011634.1	d__Bacteria;p__Proteobacteria;c__Alphaproteobacteria;o__Rhodobacterales;f__Rhodobacteraceae;g__Pseudooceanicola;s__Pseudooceanicola atlanticus
	norB	W.bin4.43	1.04329	98.64	0.45	5.0517	128691	66.8	LMSG_G000011635.1	d__Bacteria;p__Proteobacteria;c__Alphaproteobacteria;o__Rhodobacterales;f__Rhodobacteraceae;g__Salipiger;s__Salipiger bermudensis
	norB	W.bin4.90	0.116082	63.22	4.27	3.65118	4177	59.5	LMSG_G000011636.1	d__Bacteria;p__Proteobacteria;c__Alphaproteobacteria;o__Rhizobiales;f__Stappiaceae;g__Roseibium;s__Roseibium aggregatum_A
	norB	W.bin5.110	0.203353	93.35	1.3	1.90781	27245	45.8	LMSG_G000011637.1	d__Bacteria;p__Proteobacteria;c__Alphaproteobacteria;o__Micavibrionales;f__Micavibrionaceae;g__GCA-2708415;s__
	norB, nosZ	W.bin5.200	0.20264	99.59	0.27	4.33245	143874	63.7	LMSG_G000011638.1	d__Bacteria;p__Proteobacteria;c__Gammaproteobacteria;o__Pseudomonadales;f__Pseudomonadaceae;g__Pseudomonas_A;s__Pseudomonas_A sp003205815
	norB	W.bin5.51	0.819494	90.75	0.58	1.89809	280166	44.7	LMSG_G000011639.1	d__Bacteria;p__Proteobacteria;c__Alphaproteobacteria;o__Micavibrionales;f__Micavibrionaceae;g__UBA9664;s__
	norB	W.bin6.101	0.222979	93.45	2.68	4.1131	124000	33.2	LMSG_G000011640.1	d__Bacteria;p__Bdellovibrionota;c__Bacteriovoracia;o__Bacteriovoracales;f__Bacteriovoracaceae;g__GCA-2706205;s__
	norB	W.bin6.104	0.621974	80.9	2.28	3.76548	9837	49.1	LMSG_G000011495.1	d__Bacteria;p__Proteobacteria;c__Gammaproteobacteria;o__Pseudomonadales;f__Ketobacteraceae;g__Ketobacter;s__
	norB	W.bin6.141	0.0605487	58.44	3.82	4.48293	3960	73	LMSG_G000011641.1	d__Bacteria;p__Myxococcota_A;c__UBA796;o__UBA796;f__UBA2385;g__M30B51;s__
	norB	W.bin6.15	0.157637	91.95	3.08	3.54911	43929	58	LMSG_G000011642.1	d__Bacteria;p__Proteobacteria;c__Gammaproteobacteria;o__Pseudomonadales;f__Alcanivoracaceae;g__Alcanivorax;s__Alcanivorax profundi
	norB, nosZ	W.bin6.184	4.03337	98.89	2.39	5.27308	247909	54.5	LMSG_G000011496.1	d__Bacteria;p__Proteobacteria;c__Gammaproteobacteria;o__Pseudomonadales;f__Ketobacteraceae;g__Ketobacter;s__Ketobacter sp002471665
	norB	W.bin6.94	0.603563	92.56	1.79	3.47173	49067	33.6	LMSG_G000011643.1	d__Bacteria;p__Bdellovibrionota;c__Bacteriovoracia;o__Bacteriovoracales;f__Bacteriovoracaceae;g__;s__
	norB	W.bin7.15	0.101367	97.26	1.45	3.25866	20098	65.3	LMSG_G000011644.1	d__Bacteria;p__Proteobacteria;c__Alphaproteobacteria;o__Sphingomonadales;f__Sphingomonadaceae;g__Sphingopyxis;s__Sphingopyxis terrae
	norB	W.bin7.58	0.192473	97.1	4.19	4.95789	63347	64.9	LMSG_G000011645.1	d__Bacteria;p__Proteobacteria;c__Alphaproteobacteria;o__Rhodobacterales;f__Rhodobacteraceae;g__Pseudooceanicola_C;s__Pseudooceanicola_C lipolyticus
	norB	W.bin8.104	0.205624	94.28	1.96	4.69794	81083	67.1	LMSG_G000011646.1	d__Bacteria;p__Proteobacteria;c__Alphaproteobacteria;o__Rhodobacterales;f__Rhodobacteraceae;g__Pseudooceanicola;s__Pseudooceanicola pacificus
	norB	W.bin8.113	0.649504	76.67	1.62	3.63255	18239	41.1	LMSG_G000011647.1	d__Bacteria;p__Proteobacteria;c__Gammaproteobacteria;o__Enterobacterales;f__Alteromonadaceae;g__Pseudoalteromonas;s__Pseudoalteromonas lipolytica_A
	norB	W.bin9.110	0.085854	55.56	0.86	2.47143	4856	69.1	LMSG_G000011648.1	d__Bacteria;p__Proteobacteria;c__Gammaproteobacteria;o__Nevskiales;f__Algiphilaceae;g__Algiphilus;s__
	norB	W.bin9.189	3.13491	97.29	3.87	3.90976	48915	45.2	LMSG_G000011649.1	d__Bacteria;p__Proteobacteria;c__Gammaproteobacteria;o__Enterobacterales;f__Alteromonadaceae;g__Alteromonas;s__Alteromonas australica
	norB	W.bin9.76	0.553611	98.28	1.33	3.90522	166735	50.8	LMSG_G000011650.1	d__Bacteria;p__Proteobacteria;c__Gammaproteobacteria;o__Pseudomonadales;f__Oleiphilaceae;g__PZPK01;s__PZPK01 sp006212045
	norB	W.bin9.83	0.551418	98.49	2.13	3.58001	74620	49.1	LMSG_G000011651.1	d__Bacteria;p__Proteobacteria;c__Gammaproteobacteria;o__Pseudomonadales;f__Oleiphilaceae;g__PZPK01;s__
	nosZ	W.bin6.71	0.30569	54.14	1.72	2.68951	4966	42.2	LMSG_G000011652.1	d__Bacteria;p__Bacteroidota;c__Bacteroidia;o__Flavobacteriales;f__Flavobacteriaceae;g__Muricauda;s__Muricauda sp002711825

## Sheet: Table S5
Table S5. A full list of the genes as shown in Figure 3.
Pathway	Gene ID	OG	kegg	kegg	kegg	cdd	cdd	cdd	pfam	pfam	pfam	cog	cog	cog	cog	cog	prk	prk	prk	tigr	tigr	tigr	cazy	merops	D.200.bin1.74	D.200.bin2.114	D.213.bin1.60	D.213.bin1.66	D.213.bin4.24	D.260.bin2.98	D.260.bin9.60	GCA_000013885	GCA_000153205	GCA_000297255	GCA_000341545	GCA_001273775	GCA_001458695	GCA_001458735	GCA_001458775	GCA_001499735	GCA_003402375	GCA_006539545	GCA_009975675	GCA_900169565	GCA_905220995
Nitrite oxidoreductase	nxr	OG0000847	K00370	narG, narZ, nxrA	nitrate reductase / nitrite oxidoreductase, alpha subunit	cd02750	MopB_Nitrate-R-NarG-like	Respiratory nitrate reductase A (NarGHI), alpha chain (NarG) and related proteins. Under anaerobic conditions in the presence of nitrate, E. coli synthesizes the cytoplasmic membrane-bound quinol-nitrate oxidoreductase (NarGHI), which reduces nitrate to nitrite and forms part of a redox loop generating a proton-motive force. Found in prokaryotes and some archaea, NarGHI usually functions as a het…	PF00384.22;;	Molybdopterin;;	Molybdopterin oxidoreductase;;	COG0243	COG0243	Anaerobic selenocysteine-containing dehydrogenase	C	Energy production and conversion	PRK14990	PRK14990	anaerobic dimethyl sulfoxide reductase subunit A; Provisional	TIGR01409	TIGR01409	TAT_signal_seq: Tat (twin-arginine translocation) pathway signal sequence	-	-	1			1	1	1		2	1	1	1	5	1	2	3	1	1		2	3	2
		OG0000220	K00370	narG, narZ, nxrA	nitrate reductase / nitrite oxidoreductase, alpha subunit	cd02750	MopB_Nitrate-R-NarG-like	Respiratory nitrate reductase A (NarGHI), alpha chain (NarG) and related proteins. Under anaerobic conditions in the presence of nitrate, E. coli synthesizes the cytoplasmic membrane-bound quinol-nitrate oxidoreductase (NarGHI), which reduces nitrate to nitrite and forms part of a redox loop generating a proton-motive force. Found in prokaryotes and some archaea, NarGHI usually functions as a het…	PF00384.22;;PF01568.21;;	Molybdopterin;;Molydop_binding;;	Molybdopterin oxidoreductase;;Molydopterin dinucleotide binding domain;;	COG5013	COG5013	Nitrate reductase alpha subunit	CP		PRK14990	PRK14990	anaerobic dimethyl sulfoxide reductase subunit A; Provisional	TIGR01580	TIGR01580	narG: nitrate reductase, alpha subunit	-	-		2	1	1			1	3	2	3						1
		OG0000177	K00371	narH, narY, nxrB	nitrate reductase / nitrite oxidoreductase, beta subunit	cd10556	SER_beta	Beta subunit of selenate reductase. This subfamily includes beta FeS subunit of selenate reductase (SER), a member of the DMSO reductase family. SER catalyzes the reduction of selenate to selenite in bacterial species that can obtain energy by respiring anaerobically with selenate as the terminal electron acceptor. The enzyme comprises three subunits SerABC, forming a heterotrimer, with the catal…	PF13247.6;;PF12838.7;;	Fer4_11;;Fer4_7;;	4Fe-4S dicluster domain;;4Fe-4S dicluster domain;;	COG1140	COG1140	Nitrate reductase beta subunit	CP		PRK14993	PRK14993	tetrathionate reductase subunit B; Provisional	TIGR01660	TIGR01660	narH: nitrate reductase, beta subunit	-	-	1	1	1	1		1	1					5	1	2	4		1		2	3	2
Calvin-Benson-Bassham cycle	1	-	K01601	rbcL	ribulose-bisphosphate carboxylase large chain	cd08148	RuBisCO_large	Ribulose bisphosphate carboxylase large chain. Ribulose bisphosphate carboxylase (Rubisco) plays an important role in the Calvin reductive pentose phosphate pathway. It catalyzes the primary CO2 fixation step. Rubisco is activated by carbamylation of an active site lysine, stabilized by a divalent cation, which then catalyzes the proton abstraction from the substrate ribulose 1,5 bisphosphate (Ru…	PF00016.20;;PF02788.16;;	RuBisCO_large;;RuBisCO_large_N;;	Ribulose bisphosphate carboxylase large chain, catalytic domain;;Ribulose bisphosphate carboxylase large chain, N-terminal domain;;	COG1850	COG1850	Ribulose 1,5-bisphosphate carboxylase, large subunit, or a RuBisCO-like protein	G	Carbohydrate transport and metabolism	PRK09549	mtnW	2,3-diketo-5-methylthiopentyl-1-phosphate enolase; Reviewed	-	-	-	-	-	1					1		1	1	1		1				1	1	1	1	1	1
	2	OG0000632	K00927	PGK, pgk	phosphoglycerate kinase	cd00318	Phosphoglycerate_kinase	Phosphoglycerate kinase (PGK) is a monomeric enzyme which catalyzes the transfer of the high-energy phosphate group of 1,3-bisphosphoglycerate to ADP, forming ATP and 3-phosphoglycerate. This reaction represents the first of the two substrate-level phosphorylation events in the glycolytic pathway. Substrate-level phosphorylation is defined as production of ATP by a process, which is catalyzed by …	PF00162.19;;	PGK;;	Phosphoglycerate kinase;;	COG0126	COG0126	3-phosphoglycerate kinase	G	Carbohydrate transport and metabolism	PRK13962	PRK13962	bifunctional phosphoglycerate kinase/triosephosphate isomerase; Provisional	-	-	-	-	-	1		1		1	1	1	1	1	1	1	1	1	1	1	1	1	1	1	1	1
	3	OG0000562	K00134	GAPDH, gapA	glyceraldehyde 3-phosphate dehydrogenase	-	-	-	PF02800.20;;PF00044.24;;	Gp_dh_C;;Gp_dh_N;;	Glyceraldehyde 3-phosphate dehydrogenase, C-terminal domain;;Glyceraldehyde 3-phosphate dehydrogenase, NAD binding domain;;	COG0057	COG0057	Glyceraldehyde-3-phosphate dehydrogenase/erythrose-4-phosphate dehydrogenase	G	Carbohydrate transport and metabolism	PRK07729	PRK07729	glyceraldehyde-3-phosphate dehydrogenase; Validated	TIGR01534	TIGR01534	GAPDH-I: glyceraldehyde-3-phosphate dehydrogenase, type I	-	-	1	1	1		1	1	1	1	1	2	1	2	1	1	2	2	1	1	1	1	1
	4	OG0003345	K01623	ALDO	fructose-bisphosphate aldolase, class I	cd00948	FBP_aldolase_I_a	Fructose-1,6-bisphosphate aldolase. Fructose-1,6-bisphosphate aldolase. The enzyme catalyzes the cleavage of fructose 1,6-bisphosphate to glyceraldehyde 3-phosphate and dihydroxyacetone phosphate (DHAP). This family includes proteins found in vertebrates, plants, and bacterial plant pathogens. Mutations in the aldolase genes in humans cause hemolytic anemia and hereditary fructose intolerance. Th…	PF00274.19;;	Glycolytic;;	Fructose-bisphosphate aldolase class-I;;	COG3588	COG3588	Fructose-bisphosphate aldolase class 1	G	Carbohydrate transport and metabolism	PTZ00019	PTZ00019	fructose-bisphosphate aldolase; Provisional	-	-	-	-	-								1										1
		OG0001290	K01624	FBA, fbaA	fructose-bisphosphate aldolase, class II	cd00947	TBP_aldolase_IIB	Tagatose-1,6-bisphosphate (TBP) aldolase and related Type B Class II aldolases. TBP aldolase is a tetrameric class II aldolase that catalyzes the reversible condensation of dihydroxyacetone phosphate with glyceraldehyde 3-phsophate to produce tagatose 1,6-bisphosphate. There is an absolute requirement for a divalent metal ion, usually zinc, and in addition the enzymes are activated by monovalent …	PF01116.20;;	F_bP_aldolase;;	Fructose-bisphosphate aldolase class-II;;	COG0191	COG0191	Fructose/tagatose bisphosphate aldolase	G	Carbohydrate transport and metabolism	PRK12857	PRK12857	fructose-1,6-bisphosphate aldolase; Reviewed	TIGR00167	TIGR00167	cbbA: ketose-bisphosphate aldolase	-	-	2			2		4		2	1							1	1	1	1
		OG0003447	K01624	FBA, fbaA	fructose-bisphosphate aldolase, class II	cd00947	TBP_aldolase_IIB	Tagatose-1,6-bisphosphate (TBP) aldolase and related Type B Class II aldolases. TBP aldolase is a tetrameric class II aldolase that catalyzes the reversible condensation of dihydroxyacetone phosphate with glyceraldehyde 3-phsophate to produce tagatose 1,6-bisphosphate. There is an absolute requirement for a divalent metal ion, usually zinc, and in addition the enzymes are activated by monovalent …	PF01116.20;;	F_bP_aldolase;;	Fructose-bisphosphate aldolase class-II;;	COG0191	COG0191	Fructose/tagatose bisphosphate aldolase	G	Carbohydrate transport and metabolism	PRK08610	PRK08610	fructose-bisphosphate aldolase; Reviewed	-	-	-	-	-			1				1				1
	5	OG0001117	K03841	FBP, fbp	fructose-1,6-bisphosphatase I	cd00354	FBPase	Fructose-1,6-bisphosphatase, an enzyme that catalyzes the hydrolysis of fructose-1,6-biphosphate into fructose-6-phosphate and is critical in gluconeogenesis pathway. The alignment model also includes chloroplastic FBPases and sedoheptulose-1,7-biphosphatases that play a role in pentose phosphate pathway (Calvin cycle).	PF00316.20;;	FBPase;;	Fructose-1-6-bisphosphatase, N-terminal domain;;	COG0158	COG0158	Fructose-1,6-bisphosphatase	G	Carbohydrate transport and metabolism	PRK09293	PRK09293	fructose-1,6-bisphosphatase; Provisional	-	-	-	-	-			1					2	1		1	1	1	1	1	1	1	1	1	1	1
		OG0002226	K02446	glpX	fructose-1,6-bisphosphatase II	cd01516	FBPase_glpX	Bacterial fructose-1,6-bisphosphatase, glpX-encoded. A dimeric enzyme dependent on Mg(2+). glpX-encoded FPBase (FBPase class II) differs from other members of the inositol-phosphatase superfamily by permutation of secondary structure elements. The core structure around the active site is well preserved. In E. coli, FBPase II is part of the glp regulon, which mediates growth on glycerol or sn-glyc…	PF03320.13;;	FBPase_glpX;;	Bacterial fructose-1,6-bisphosphatase, glpX-encoded;;	COG1494	COG1494	Fructose-1,6-bisphosphatase/sedoheptulose 1,7-bisphosphatase or related protein	G	Carbohydrate transport and metabolism	PRK09479	glpX	fructose 1,6-bisphosphatase II; Reviewed	TIGR00330	TIGR00330	glpX: fructose-1,6-bisphosphatase, class II	-	-								1		1								1
	6	OG0000286	K00615	E2.2.1.1, tktA, tktB	transketolase	cd02012	TPP_TK	Thiamine pyrophosphate (TPP) family, Transketolase (TK) subfamily, TPP-binding module; TK catalyzes the transfer of a two-carbon unit from ketose phosphates to aldose phosphates. In heterotrophic organisms, TK provides a link between glycolysis and the pentose phosphate pathway and provides precursors for nucleotide, aromatic amino acid and vitamin biosynthesis. In addition, the enzyme plays a ce…	PF00456.21;;PF02779.24;;PF02780.20;;	Transketolase_N;;Transket_pyr;;Transketolase_C;;	Transketolase, thiamine diphosphate binding domain;;Transketolase, pyrimidine binding domain;;Transketolase, C-terminal domain;;	COG0021	COG0021	Transketolase	G	Carbohydrate transport and metabolism	PRK05899	PRK05899	transketolase; Reviewed	TIGR00232	TIGR00232	tktlase_bact: transketolase	-	-	2		1	1	2	1		1	2	2	1	1	1	2	2	1	3	1	1	1	3
		OG0038194	K00615	E2.2.1.1, tktA, tktB	transketolase	-	-	-	-	-	-	-	-	-	-	-	-	-	-	-	-	-	-	-				1
	7	OG0003345	K01623	ALDO	fructose-bisphosphate aldolase, class I	cd00948	FBP_aldolase_I_a	Fructose-1,6-bisphosphate aldolase. Fructose-1,6-bisphosphate aldolase. The enzyme catalyzes the cleavage of fructose 1,6-bisphosphate to glyceraldehyde 3-phosphate and dihydroxyacetone phosphate (DHAP). This family includes proteins found in vertebrates, plants, and bacterial plant pathogens. Mutations in the aldolase genes in humans cause hemolytic anemia and hereditary fructose intolerance. Th…	PF00274.19;;	Glycolytic;;	Fructose-bisphosphate aldolase class-I;;	COG3588	COG3588	Fructose-bisphosphate aldolase class 1	G	Carbohydrate transport and metabolism	PTZ00019	PTZ00019	fructose-bisphosphate aldolase; Provisional	-	-	-	-	-								1										1
		OG0001290	K01624	FBA, fbaA	fructose-bisphosphate aldolase, class II	cd00947	TBP_aldolase_IIB	Tagatose-1,6-bisphosphate (TBP) aldolase and related Type B Class II aldolases. TBP aldolase is a tetrameric class II aldolase that catalyzes the reversible condensation of dihydroxyacetone phosphate with glyceraldehyde 3-phsophate to produce tagatose 1,6-bisphosphate. There is an absolute requirement for a divalent metal ion, usually zinc, and in addition the enzymes are activated by monovalent …	PF01116.20;;	F_bP_aldolase;;	Fructose-bisphosphate aldolase class-II;;	COG0191	COG0191	Fructose/tagatose bisphosphate aldolase	G	Carbohydrate transport and metabolism	PRK12857	PRK12857	fructose-1,6-bisphosphate aldolase; Reviewed	TIGR00167	TIGR00167	cbbA: ketose-bisphosphate aldolase	-	-	2			2		4		2	1							1	1	1	1
		OG0003447	K01624	FBA, fbaA	fructose-bisphosphate aldolase, class II	cd00947	TBP_aldolase_IIB	Tagatose-1,6-bisphosphate (TBP) aldolase and related Type B Class II aldolases. TBP aldolase is a tetrameric class II aldolase that catalyzes the reversible condensation of dihydroxyacetone phosphate with glyceraldehyde 3-phsophate to produce tagatose 1,6-bisphosphate. There is an absolute requirement for a divalent metal ion, usually zinc, and in addition the enzymes are activated by monovalent …	PF01116.20;;	F_bP_aldolase;;	Fructose-bisphosphate aldolase class-II;;	COG0191	COG0191	Fructose/tagatose bisphosphate aldolase	G	Carbohydrate transport and metabolism	PRK08610	PRK08610	fructose-bisphosphate aldolase; Reviewed	-	-	-	-	-			1				1				1
	9	OG0000286	K00615	E2.2.1.1, tktA, tktB	transketolase	cd02012	TPP_TK	Thiamine pyrophosphate (TPP) family, Transketolase (TK) subfamily, TPP-binding module; TK catalyzes the transfer of a two-carbon unit from ketose phosphates to aldose phosphates. In heterotrophic organisms, TK provides a link between glycolysis and the pentose phosphate pathway and provides precursors for nucleotide, aromatic amino acid and vitamin biosynthesis. In addition, the enzyme plays a ce…	PF00456.21;;PF02779.24;;PF02780.20;;	Transketolase_N;;Transket_pyr;;Transketolase_C;;	Transketolase, thiamine diphosphate binding domain;;Transketolase, pyrimidine binding domain;;Transketolase, C-terminal domain;;	COG0021	COG0021	Transketolase	G	Carbohydrate transport and metabolism	PRK05899	PRK05899	transketolase; Reviewed	TIGR00232	TIGR00232	tktlase_bact: transketolase	-	-	2		1	1	2	1		1	2	2	1	1	1	2	2	1	3	1	1	1	3
		OG0038194	K00615	E2.2.1.1, tktA, tktB	transketolase	-	-	-	-	-	-	-	-	-	-	-	-	-	-	-	-	-	-	-				1
	10	OG0001326	K01807	rpiA	ribose 5-phosphate isomerase A	cd01398	RPI_A	RPI_A: Ribose 5-phosphate isomerase type A (RPI_A) subfamily; RPI catalyzes the reversible conversion of ribose-5-phosphate to ribulose 5-phosphate, the first step of the non-oxidative branch of the pentose phosphate pathway. This reaction leads to the conversion of phosphosugars into glycolysis intermediates, which are precursors for the synthesis of amino acids, vitamins, nucleotides, and cell …	PF06026.14;;	Rib_5-P_isom_A;;	Ribose 5-phosphate isomerase A (phosphoriboisomerase A);;	COG0120	COG0120	Ribose 5-phosphate isomerase	G	Carbohydrate transport and metabolism	PRK00702	PRK00702	ribose-5-phosphate isomerase A; Provisional	TIGR00021	TIGR00021	rpiA: ribose 5-phosphate isomerase A	-	-		1						1	1	1		1	1	1	1	1	1	1	1	1	1
		OG0000786	K01808	rpiB	ribose 5-phosphate isomerase B	-	-	-	PF02502.18;;	LacAB_rpiB;;	Ribose/Galactose Isomerase;;	COG0698	COG0698	Ribose 5-phosphate isomerase RpiB	G	Carbohydrate transport and metabolism	PRK05571	PRK05571	ribose-5-phosphate isomerase B; Provisional	TIGR01120	TIGR01120	rpiB: ribose 5-phosphate isomerase B	-	-	2		1	1	1	1	1			1	1
	11	OG0003351	K00855	PRK, prkB	phosphoribulokinase	cd02029	PRK_like	Phosphoribulokinase-like (PRK-like) is a family of proteins similar to phosphoribulokinase (PRK), the enzyme involved in the Benson-Calvin cycle in chloroplasts or photosynthetic prokaryotes. PRK catalyzes the phosphorylation of D-ribulose 5-phosphate to form D-ribulose 1, 5-biphosphate, using ATP and NADPH produced by the primary reactions of photosynthesis.	PF00485.18;;	PRK;;	Phosphoribulokinase / Uridine kinase family;;	COG3954	COG3954	Phosphoribulokinase	G	Carbohydrate transport and metabolism	PRK15453	PRK15453	phosphoribulokinase; Provisional	-	-	-	-	-								2	1							1	1	1	1
Reductive tricarboxylic acid cycle	12	OG0000224	K00174	korA, oorA, oforA	2-oxoglutarate/2-oxoacid ferredoxin oxidoreductase subunit alpha	cd07034	TPP_PYR_PFOR_IOR-alpha_like	Pyrimidine (PYR) binding domain of pyruvate ferredoxin oxidoreductase (PFOR), indolepyruvate ferredoxin oxidoreductase alpha subunit (IOR-alpha), and related proteins. Thiamine pyrophosphate (TPP family), pyrimidine (PYR) binding domain, of pyruvate ferredoxin oxidoreductase (PFOR), indolepyruvate ferredoxin oxidoreductase (IOR) alpha subunit (IOR-alpha), and related proteins, subfamily. The PYR …	PF01855.19;;PF17147.4;;	POR_N;;PFOR_II;;	Pyruvate flavodoxin/ferredoxin oxidoreductase, thiamine diP-bdg;;Pyruvate:ferredoxin oxidoreductase core domain II;;	COG1014	COG1014	Pyruvate:ferredoxin oxidoreductase or related 2-oxoacid:ferredoxin oxidoreductase, gamma subunit	C	Energy production and conversion	PRK08659	PRK08659	2-oxoglutarate ferredoxin oxidoreductase subunit alpha; Validated	TIGR03710	TIGR03710	OAFO_sf: 2-oxoacid:acceptor oxidoreductase, alpha subunit	-	-	2	2	1	2	3	1	2							1		1
		OG0006088	K00174	korA, oorA, oforA	2-oxoglutarate/2-oxoacid ferredoxin oxidoreductase subunit alpha	-	-	-	-	-	-	-	-	-	-	-	-	-	-	-	-	-	-	-
		OG0000115	K00175	korB, oorB, oforB	2-oxoglutarate/2-oxoacid ferredoxin oxidoreductase subunit beta	cd03375	TPP_OGFOR	Thiamine pyrophosphate (TPP family), 2-oxoglutarate ferredoxin oxidoreductase (OGFOR) subfamily, TPP-binding module; OGFOR catalyzes the oxidative decarboxylation of 2-oxo-acids, with ferredoxin acting as an electron acceptor. In the TCA cycle, OGFOR catalyzes the oxidative decarboxylation of 2-oxoglutarate to succinyl-CoA. In the reductive tricarboxylic acid cycle found in the anaerobic autotrop…	PF02775.21;;	TPP_enzyme_C;;	Thiamine pyrophosphate enzyme, C-terminal TPP binding domain;;	COG1013	COG1013	Pyruvate:ferredoxin oxidoreductase or related 2-oxoacid:ferredoxin oxidoreductase, beta subunit	C	Energy production and conversion	PRK11867	PRK11867	2-oxoglutarate ferredoxin oxidoreductase subunit beta; Reviewed	TIGR02177	TIGR02177	PorB_KorB: 2-oxoacid:acceptor oxidoreductase, beta subunit, pyruvate/2-ketoisovalerate family	-	-	3	3	1	1	3	2	3				2	4	2	3	3	1				2	5
		OG0001416	K00176	korD, oorD	2-oxoglutarate ferredoxin oxidoreductase subunit delta	cd07030	RNAP_D	D subunit of Archaeal RNA polymerase. The D subunit of archaeal RNA polymerase (RNAP) is involved in the assembly of RNAP subunits. RNAP is a large multi-subunit complex responsible for the synthesis of RNA. It is the principal enzyme of the transcription process, and is a final target in many regulatory pathways that control gene expression in all living cells. A single distinct RNAP complex is …	-	-	-	COG1146	COG1146	NAD-dependent dihydropyrimidine dehydrogenase, PreA subunit	F	Nucleotide transport and metabolism	PRK09626	oorD	2-oxoglutarate-acceptor oxidoreductase subunit OorD; Reviewed	-	-	-	-	-	2		1		2	1	1											1
	13	OG0002435	K00031	IDH1, IDH2, icd	isocitrate dehydrogenase	-	-	-	PF03971.14;;	IDH;;	Monomeric isocitrate dehydrogenase;;	COG2838	COG2838	Monomeric isocitrate dehydrogenase	C	Energy production and conversion	-	-	-	TIGR00178	TIGR00178	monomer_idh: isocitrate dehydrogenase, NADP-dependent	-	-		1	1				1				1	1	1	1	1					1	1
		OG0002999	K00031	IDH1, IDH2, icd	isocitrate dehydrogenase	-	-	-	PF00180.20;;	Iso_dh;;	Isocitrate/isopropylmalate dehydrogenase;;	COG0473	COG0473	Isocitrate/isopropylmalate dehydrogenase	CE		PRK08997	PRK08997	isocitrate dehydrogenase; Provisional	TIGR00127	TIGR00127	nadp_idh_euk: isocitrate dehydrogenase, NADP-dependent	-	-								1										1
	14	OG0000883	K01681	ACO, acnA	aconitate hydratase	cd01586	AcnA_IRP	Aconitase A catalytic domain. Aconitase A catalytic domain. This is the major form of the TCA cycle enzyme aconitate hydratase, also known as aconitase and citrate hydrolyase. It includes bacterial and archaeal aconitase A, and the eukaryotic cytosolic form of aconitase. This group also includes sequences that have been shown to act as an iron-responsive element (IRE) binding protein in animals a…	PF00330.20;;PF00694.19;;	Aconitase;;Aconitase_C;;	Aconitase family (aconitate hydratase);;Aconitase C-terminal domain;;	COG1048	COG1048	Aconitase A	C	Energy production and conversion	PRK09277	PRK09277	aconitate hydratase; Validated	TIGR01341	TIGR01341	aconitase_1: aconitate hydratase 1	-	-		1	1	1			2	3	2	1	1	1	1	1	1	2	1	1	1	1	1
	15	-	K15230	aclA	ATP-citrate lyase alpha-subunit	-	-	-	-	-	-	-	-	-	-	-	-	-	-	-	-	-	-	-		1			1					1		1	1	1	1					1	1
		-	K15231	aclB	ATP-citrate lyase beta-subunit	-	-	-	-	-	-	-	-	-	-	-	-	-	-	-	-	-	-	-			1	1			1				1	1	1	1	1					1	1
	16	OG0001257	K00169	porA	pyruvate ferredoxin oxidoreductase alpha subunit	cd07034	TPP_PYR_PFOR_IOR-alpha_like	Pyrimidine (PYR) binding domain of pyruvate ferredoxin oxidoreductase (PFOR), indolepyruvate ferredoxin oxidoreductase alpha subunit (IOR-alpha), and related proteins. Thiamine pyrophosphate (TPP family), pyrimidine (PYR) binding domain, of pyruvate ferredoxin oxidoreductase (PFOR), indolepyruvate ferredoxin oxidoreductase (IOR) alpha subunit (IOR-alpha), and related proteins, subfamily. The PYR …	PF01855.19;;PF17147.4;;PF02780.20;;	POR_N;;PFOR_II;;Transketolase_C;;	Pyruvate flavodoxin/ferredoxin oxidoreductase, thiamine diP-bdg;;Pyruvate:ferredoxin oxidoreductase core domain II;;Transketolase, C-terminal domain;;	COG0674	COG0674	Pyruvate:ferredoxin oxidoreductase or related 2-oxoacid:ferredoxin oxidoreductase, alpha subunit	C	Energy production and conversion	PRK08366	vorA	2-ketoisovalerate ferredoxin oxidoreductase subunit alpha; Reviewed	-	-	-	-	-						1					2	3	2	3	3					2	2
		OG0003748	K00171	porD	pyruvate ferredoxin oxidoreductase delta subunit	cd10549	MtMvhB_like	Uncharacterized polyferredoxin-like protein. This family contains uncharacterized polyferredoxin protein similar to Methanobacterium thermoautotrophicum MvhB. The mvhB is a gene of the methylviologen-reducing hydrogenase operon. It is predicted to contain 12 [4Fe-4S] clusters, and was therefore suggested to be a polyferredoxin. As a subfamily of the beta subunit of the DMSO Reductase (DMSOR) fami…	PF14697.6;;PF00037.27;;PF12797.7;;PF13237.6;;PF12838.7;;	Fer4_21;;Fer4;;Fer4_2;;Fer4_10;;Fer4_7;;	4Fe-4S dicluster domain;;4Fe-4S binding domain;;4Fe-4S binding domain;;4Fe-4S dicluster domain;;4Fe-4S dicluster domain;;	COG1144	COG1144	Pyruvate:ferredoxin oxidoreductase or related 2-oxoacid:ferredoxin oxidoreductase, delta subunit	C	Energy production and conversion	PRK09623	vorD	2-ketoisovalerate ferredoxin oxidoreductase subunit delta; Reviewed	TIGR02179	TIGR02179	PorD_KorD: 2-oxoacid:acceptor oxidoreductase, delta subunit, pyruvate/2-ketoisovalerate family	-	-					1		1
		OG0000532	K00172	porG	pyruvate ferredoxin oxidoreductase gamma subunit	cd10549	MtMvhB_like	Uncharacterized polyferredoxin-like protein. This family contains uncharacterized polyferredoxin protein similar to Methanobacterium thermoautotrophicum MvhB. The mvhB is a gene of the methylviologen-reducing hydrogenase operon. It is predicted to contain 12 [4Fe-4S] clusters, and was therefore suggested to be a polyferredoxin. As a subfamily of the beta subunit of the DMSO Reductase (DMSOR) fami…	PF01558.18;;	POR;;	Pyruvate ferredoxin/flavodoxin oxidoreductase;;	COG1014	COG1014	Pyruvate:ferredoxin oxidoreductase or related 2-oxoacid:ferredoxin oxidoreductase, gamma subunit	C	Energy production and conversion	PRK08537	PRK08537	2-oxoglutarate ferredoxin oxidoreductase subunit gamma; Validated	TIGR02175	TIGR02175	PorC_KorC: 2-oxoacid:acceptor oxidoreductase, gamma subunit, pyruvate/2-ketoisovalerate family	-	-	2	1	1		3	2	2				2	2	2	2	2	1				2	3
		OG0001198	K03737	por, nifJ	pyruvate-ferredoxin/flavodoxin oxidoreductase	cd03377	TPP_PFOR_PNO	Thiamine pyrophosphate (TPP family), PFOR_PNO subfamily, TPP-binding module; composed of proteins similar to the single subunit pyruvate ferredoxin oxidoreductase (PFOR) of Desulfovibrio Africanus, present in bacteria and amitochondriate eukaryotes. This subfamily also includes proteins characterized as pyruvate NADP+ oxidoreductase (PNO). These enzymes are dependent on TPP and a divalent metal c…	PF01855.19;;PF17147.4;;	POR_N;;PFOR_II;;	Pyruvate flavodoxin/ferredoxin oxidoreductase, thiamine diP-bdg;;Pyruvate:ferredoxin oxidoreductase core domain II;;	COG1146	COG1146	NAD-dependent dihydropyrimidine dehydrogenase, PreA subunit	F	Nucleotide transport and metabolism	PRK09622	porA	pyruvate flavodoxin oxidoreductase subunit alpha; Reviewed	TIGR02176	TIGR02176	pyruv_ox_red: pyruvate:ferredoxin (flavodoxin) oxidoreductase	-	-	1	2														1					1
		OG0004885	K03737	por, nifJ	pyruvate-ferredoxin/flavodoxin oxidoreductase	-	-	-	PF13370.6;;	Fer4_13;;	4Fe-4S single cluster domain of Ferredoxin I;;	COG1146	COG1146	NAD-dependent dihydropyrimidine dehydrogenase, PreA subunit	F	Nucleotide transport and metabolism	-	-	-	-	-	-	-	-		1														1
	17	OG0001126	K01960	pycB	pyruvate carboxylase subunit B	cd06850	biotinyl_domain	The biotinyl-domain or biotin carboxyl carrier protein (BCCP) domain is present in all biotin-dependent enzymes, such as acetyl-CoA carboxylase, pyruvate carboxylase, propionyl-CoA carboxylase, methylcrotonyl-CoA carboxylase, geranyl-CoA carboxylase, oxaloacetate decarboxylase, methylmalonyl-CoA decarboxylase, transcarboxylase and urea amidolyase. This domain functions in transferring CO2 from on…	PF02436.18;;PF00682.19;;PF00364.22;;PF13533.6;;	PYC_OADA;;HMGL-like;;Biotin_lipoyl;;Biotin_lipoyl_2;;	Conserved carboxylase domain;;HMGL-like;;Biotin-requiring enzyme;;Biotin-lipoyl like;;	COG4770	COG4770	Acetyl/propionyl-CoA carboxylase, alpha subunit	I	Lipid transport and metabolism	PRK09282	PRK09282	pyruvate carboxylase subunit B; Validated	TIGR01108	TIGR01108	oadA: oxaloacetate decarboxylase alpha subunit	-	-			1				1					1	1	1	1	2				1	1
	18	OG0000542	K00024	mdh	malate dehydrogenase	cd01339	LDH-like_MDH	L-lactate dehydrogenase-like malate dehydrogenase proteins. Members of this subfamily have an LDH-like structure and an MDH enzymatic activity. Some members, like MJ0490 from Methanococcus jannaschii, exhibit both MDH and LDH activities. Tetrameric MDHs, including those from phototrophic bacteria, are more similar to LDHs than to other MDHs. LDH catalyzes the last step of glycolysis in which pyru…	PF00056.23;;PF02866.18;;PF03721.14;;	Ldh_1_N;;Ldh_1_C;;UDPG_MGDP_dh_N;;	lactate/malate dehydrogenase, NAD binding domain;;lactate/malate dehydrogenase, alpha/beta C-terminal domain;;UDP-glucose/GDP-mannose dehydrogenase family, NAD binding domain;;	COG0039	COG0039	Malate/lactate dehydrogenase	C	Energy production and conversion	PRK06223	PRK06223	malate dehydrogenase; Reviewed	TIGR01763	TIGR01763	MalateDH_bact: malate dehydrogenase, NAD-dependent	-	-	2		1		1	1	1	1		1	1	1	1	1	1	1		1		1	1
		OG0004578	K00024	mdh	malate dehydrogenase	cd01338	MDH_choloroplast_like	Chloroplast-like malate dehydrogenases. MDH is one of the key enzymes in the citric acid cycle, facilitating both the conversion of malate to oxaloacetate and replenishing levels of oxalacetate by reductive carboxylation of pyruvate. Members of this subfamily are bacterial MDHs, and plant MDHs localized to the choloroplasts. MDHs are part of the NAD(P)-binding Rossmann fold superfamily, which inc…	PF00056.23;;PF02866.18;;	Ldh_1_N;;Ldh_1_C;;	lactate/malate dehydrogenase, NAD binding domain;;lactate/malate dehydrogenase, alpha/beta C-terminal domain;;	COG0039	COG0039	Malate/lactate dehydrogenase	C	Energy production and conversion	PRK05442	PRK05442	malate dehydrogenase; Provisional	TIGR01759	TIGR01759	MalateDH-SF1: malate dehydrogenase	-	-									1								1		1
	19	OG0002714	K01677	E4.2.1.2AA, fumA	fumarate hydratase subunit alpha	-	-	-	PF05681.14;;	Fumerase;;	Fumarate hydratase (Fumerase);;	COG1951	COG1951	Tartrate dehydratase alpha subunit/Fumarate hydratase class I, N-terminal domain	C	Energy production and conversion	PRK06246	PRK06246	fumarate hydratase; Provisional	TIGR00722	TIGR00722	ttdA_fumA_fumB: hydrolyase, tartrate alpha subunit/fumarate domain protein, Fe-S type	-	-	1		1				1
		OG0002658	K01678	E4.2.1.2AB, fumB	fumarate hydratase subunit beta	-	-	-	PF05683.12;;	Fumerase_C;;	Fumarase C-terminus;;	COG1838	COG1838	Tartrate dehydratase beta subunit/Fumarate hydratase class I, C-terminal domain	C	Energy production and conversion	PRK06842	PRK06842	fumarate hydratase; Provisional	TIGR00723	TIGR00723	ttdB_fumA_fumB: hydrolyase, tartrate beta subunit/fumarate domain protein, Fe-S type	-	-	1		1													1
		OG0000696	K01679	E4.2.1.2B, fumC, FH	fumarate hydratase, class II	cd01362	Fumarase_classII	Class II fumarases. This subgroup contains Escherichia coli fumarase C, human mitochondrial fumarase, and related proteins. It is a member of the Lyase class I family. Members of this family for the most part catalyze similar beta-elimination reactions in which a C-N or C-O bond is cleaved with the release of fumarate as one of the products. These proteins are active as tetramers. The four active…	PF00206.20;;PF10415.9;;	Lyase_1;;FumaraseC_C;;	Lyase;;Fumarase C C-terminus;;	COG0114	COG0114	Fumarate hydratase class II	C	Energy production and conversion	PRK00485	fumC	fumarate hydratase; Reviewed	TIGR00979	TIGR00979	fumC_II: fumarate hydratase, class II	-	-			1	1		1	1	1	1	1	1	1	1	1	1		1	1	1	1	1
	20	OG0000100	K00239	sdhA, frdA	succinate dehydrogenase / fumarate reductase, flavoprotein subunit	-	-	-	PF00890.24;;PF02910.20;;PF07992.14;;	FAD_binding_2;;Succ_DH_flav_C;;Pyr_redox_2;;	FAD binding domain;;Fumarate reductase flavoprotein C-term;;Pyridine nucleotide-disulphide oxidoreductase;;	COG1053	COG1053	Succinate dehydrogenase/fumarate reductase, flavoprotein subunit	C	Energy production and conversion	-	-	-	TIGR00551	TIGR00551	nadB: L-aspartate oxidase	-	-	1	2	3		1	3	3	2	2	2	4	3	3	3	3	3	2	3	2	3	3
		OG0000871	K00240	sdhB, frdB	succinate dehydrogenase / fumarate reductase, iron-sulfur subunit	-	-	-	-	-	-	COG0479	COG0479	Succinate dehydrogenase/fumarate reductase, Fe-S protein subunit	C	Energy production and conversion	PRK05950	sdhB	succinate dehydrogenase iron-sulfur subunit; Reviewed	TIGR00384	TIGR00384	dhsB: succinate dehydrogenase and fumarate reductase iron-sulfur protein	-	-		1	1			1	1	1	1	1	2					1	1	1	1		1
		OG0001955	K00240	sdhB, frdB	succinate dehydrogenase / fumarate reductase, iron-sulfur subunit	-	-	-	PF13085.6;;PF13183.6;;PF12838.7;;PF13534.6;;	Fer2_3;;Fer4_8;;Fer4_7;;Fer4_17;;	2Fe-2S iron-sulfur cluster binding domain;;4Fe-4S dicluster domain;;4Fe-4S dicluster domain;;4Fe-4S dicluster domain;;	COG0479	COG0479	Succinate dehydrogenase/fumarate reductase, Fe-S protein subunit	C	Energy production and conversion	PRK07570	PRK07570	succinate dehydrogenase/fumarate reductase iron-sulfur subunit; Validated	TIGR00384	TIGR00384	dhsB: succinate dehydrogenase and fumarate reductase iron-sulfur protein	-	-												1	1	1	1	1				1
		OG0002068	K00241	sdhC, frdC	succinate dehydrogenase / fumarate reductase, cytochrome b subunit	cd03498	SQR_TypeB_2_TM	Succinate:quinone oxidoreductase (SQR)-like Type B subfamily 2, transmembrane subunit; composed of proteins with similarity to the SQRs of Geobacter metallireducens and Corynebacterium glutamicum. SQR catalyzes the oxidation of succinate to fumarate coupled to the reduction of quinone to quinol. C. glutamicum SQR reduces low potential quinones such as menaquinone. SQR is also called succinate deh…	PF01127.22;;	Sdh_cyt;;	Succinate dehydrogenase/Fumarate reductase transmembrane subunit;;	-	-	-	-	-	-	-	-	TIGR02046	TIGR02046	sdhC_b558_fam: succinate dehydrogenase (or fumarate reductase) cytochrome b subunit, b558 family	-	-												1	1	1						1
		OG0003019	K00241	sdhC, frdC	succinate dehydrogenase / fumarate reductase, cytochrome b subunit	cd03499	SQR_TypeC_SdhC	Succinate:quinone oxidoreductase (SQR) Type C subfamily, Succinate dehydrogenase C (SdhC) subunit; composed of bacterial SdhC and eukaryotic large cytochrome b binding (CybL) proteins. SQR catalyzes the oxidation of succinate to fumarate coupled to the reduction of quinone to quinol. Members of this family reduce high potential quinones such as ubiquinone. SQR is also called succinate dehydrogena…	PF01127.22;;	Sdh_cyt;;	Succinate dehydrogenase/Fumarate reductase transmembrane subunit;;	COG2009	COG2009	Succinate dehydrogenase/fumarate reductase, cytochrome b subunit	C	Energy production and conversion	PRK09487	sdhC	succinate dehydrogenase cytochrome b556 large membrane subunit; Provisional	TIGR02970	TIGR02970	succ_dehyd_cytB: succinate dehydrogenase, cytochrome b556 subunit	-	-								1	1							1	1	1	1
		OG0005604	K00241	sdhC, frdC	succinate dehydrogenase / fumarate reductase, cytochrome b subunit	cd03497	SQR_TypeB_1_TM	Succinate:quinone oxidoreductase (SQR) Type B subfamily 1, transmembrane subunit; composed of proteins similar to Bacillus subtilis SQR. SQR catalyzes the oxidation of succinate to fumarate coupled to the reduction of quinone to quinol. Bacillus subtilis SQR reduces low potential quinones such as menaquinone. SQR is also called succinate dehydrogenase (Sdh) or Complex II and is part of the citric…	PF01127.22;;	Sdh_cyt;;	Succinate dehydrogenase/Fumarate reductase transmembrane subunit;;	COG2009	COG2009	Succinate dehydrogenase/fumarate reductase, cytochrome b subunit	C	Energy production and conversion	-	-	-	TIGR02046	TIGR02046	sdhC_b558_fam: succinate dehydrogenase (or fumarate reductase) cytochrome b subunit, b558 family	-	-											1					1
		OG0016040	K00241	sdhC, frdC	succinate dehydrogenase / fumarate reductase, cytochrome b subunit	cd03501	SQR_TypeA_SdhC_like	Succinate:quinone oxidoreductase (SQR) Type A subfamily, Succinate dehydrogenase C (SdhC)-like subunit; SQR catalyzes the oxidation of succinate to fumarate coupled to the reduction of quinone to quinol. Members of this subfamily reduce low potential quinones such as menaquinone and thermoplasmaquinone. SQR is also called succinate dehydrogenase or Complex II, and is part of the citric acid cycle…	PF01127.22;;	Sdh_cyt;;	Succinate dehydrogenase/Fumarate reductase transmembrane subunit;;	COG2009	COG2009	Succinate dehydrogenase/fumarate reductase, cytochrome b subunit	C	Energy production and conversion	-	-	-	-	-	-	-	-										1
		OG0003346	K00242	sdhD, frdD	succinate dehydrogenase / fumarate reductase, membrane anchor subunit	cd03495	SQR_TypeC_SdhD_like	Succinate:quinone oxidoreductase (SQR) Type C subfamily, Succinate dehydrogenase D (SdhD) subunit-like; composed of predominantly uncharacterized bacterial proteins with similarity to the E. coli SdhD subunit. One characterized protein is the respiratory Complex II SdhD subunit of the only eukaryotic member, Reclinomonas americana. SQR catalyzes the oxidation of succinate to fumarate coupled to t…	PF01127.22;;	Sdh_cyt;;	Succinate dehydrogenase/Fumarate reductase transmembrane subunit;;	COG2142	COG2142	Succinate dehydrogenase, hydrophobic anchor subunit	C	Energy production and conversion	PRK09488	sdhD	succinate dehydrogenase cytochrome b556 small membrane subunit; Provisional	TIGR02968	TIGR02968	succ_dehyd_anc: succinate dehydrogenase, hydrophobic membrane anchor protein	-	-								1	1							1	1	1
		OG0006949	K00242	sdhD, frdD	succinate dehydrogenase / fumarate reductase, membrane anchor subunit	cd03500	SQR_TypeA_SdhD_like	Succinate:quinone oxidoreductase (SQR) Type A subfamily, Succinate dehydrogenase D (SdhD)-like subunit; SQR catalyzes the oxidation of succinate to fumarate coupled to the reduction of quinone to quinol. Members of this subfamily reduce low potential quinones such as menaquinone and thermoplasmaquinone. SQR is also called succinate dehydrogenase or Complex II, and is part of the citric acid cycle…	PF01127.22;;	Sdh_cyt;;	Succinate dehydrogenase/Fumarate reductase transmembrane subunit;;	COG2142	COG2142	Succinate dehydrogenase, hydrophobic anchor subunit	C	Energy production and conversion	-	-	-	TIGR02968	TIGR02968	succ_dehyd_anc: succinate dehydrogenase, hydrophobic membrane anchor protein	-	-										1
		OG0004264	K00246	frdC	fumarate reductase subunit C	cd00546	QFR_TypeD_subunitC	Quinol:fumarate reductase (QFR) Type D subfamily, 15kD hydrophobic subunit C; QFR couples the reduction of fumarate to succinate to the oxidation of quinol to quinone, the opposite reaction to that catalyzed by the related protein, succinate:quinine oxidoreductase (SQR). QFRs oxidize low potential quinols such as menaquinol and are involved in anaerobic respiration with fumarate as the terminal e…	PF02300.17;;	Fumarate_red_C;;	Fumarate reductase subunit C;;	COG3029	COG3029	Fumarate reductase subunit C	C	Energy production and conversion	PRK13603	PRK13603	fumarate reductase subunit C; Provisional	-	-	-	-	-		1
		OG0004999	K00247	frdD	fumarate reductase subunit D	cd00547	QFR_TypeD_subunitD	Quinol:fumarate reductase (QFR) Type D subfamily, 13kD hydrophobic subunit D; QFR couples the reduction of fumarate to succinate to the oxidation of quinol to quinone, the opposite reaction to that catalyzed by the related protein, succinate:quinine oxidoreductase (SQR). QFRs oxidize low potential quinols such as menaquinol and are involved in anaerobic respiration with fumarate as the terminal e…	PF02313.17;;	Fumarate_red_D;;	Fumarate reductase subunit D;;	COG3080	COG3080	Fumarate reductase subunit D	C	Energy production and conversion	PRK05470	PRK05470	fumarate reductase subunit D; Provisional	-	-	-	-	-		1
	21	OG0000270	K01902	sucD	succinyl-CoA synthetase alpha subunit	cd06100	CCL_ACL-C	Citryl-CoA lyase (CCL), the C-terminal portion of the single-subunit type ATP-citrate lyase (ACL) and the C-terminal portion of the large subunit of the two-subunit type ACL. CCL cleaves citryl-CoA (CiCoA) to acetyl-CoA (AcCoA) and oxaloacetate (OAA). ACL catalyzes an ATP- and a CoA- dependant cleavage of citrate to form AcCoA and OAA in a multistep reaction, the final step of which is likely to …	PF02629.19;;PF00549.19;;PF13607.6;;PF13380.6;;	CoA_binding;;Ligase_CoA;;Succ_CoA_lig;;CoA_binding_2;;	CoA binding domain;;CoA-ligase;;Succinyl-CoA ligase like flavodoxin domain;;CoA binding domain;;	COG0074	COG0074	Succinyl-CoA synthetase, alpha subunit	C	Energy production and conversion	PRK05678	PRK05678	succinyl-CoA synthetase subunit alpha; Validated	TIGR01019	TIGR01019	sucCoAalpha: succinate-CoA ligase, alpha subunit	-	-	1	1	1		2	1	1	1	1	2	1	2	2	2	2	1	2	1	2	2	2
		OG0019880	K01902	sucD	succinyl-CoA synthetase alpha subunit	-	-	-	-	-	-	-	-	-	-	-	-	-	-	-	-	-	-	-																		1
		OG0000378	K01903	sucC	succinyl-CoA synthetase beta subunit	-	-	-	PF08442.10;;PF00549.19;;PF13549.6;;	ATP-grasp_2;;Ligase_CoA;;ATP-grasp_5;;	ATP-grasp domain;;CoA-ligase;;ATP-grasp domain;;	COG0045	COG0045	Succinyl-CoA synthetase, beta subunit	C	Energy production and conversion	PRK00696	sucC	succinyl-CoA synthetase subunit beta; Provisional	TIGR01016	TIGR01016	sucCoAbeta: succinate-CoA ligase, beta subunit	-	-	1	2	1		1	1	1	1	1	1	1	1	1	1	1	1	2	1	2	1	1
Cytochrome c oxidase	Cyt c oxidase	OG0000566	K00425	cydA	cytochrome bd ubiquinol oxidase subunit I	-	-	-	PF01654.17;;	Cyt_bd_oxida_I;;	Cytochrome bd terminal oxidase subunit I;;	COG1271	COG1271	Cytochrome bd-type quinol oxidase, subunit 1	C	Energy production and conversion	PRK15097	PRK15097	cytochrome d terminal oxidase subunit 1; Provisional	-	-	-	-	-		1	2								2	4	4	4	6					4	4
		OG0000754	K02276	coxC, ctaE	cytochrome c oxidase subunit III	cd02862	NorE_like	NorE_like subfamily of heme-copper oxidase subunit III. Heme-copper oxidases include cytochrome c and ubiquinol oxidases. Alcaligenes faecalis norE is found in a gene cluster containing norCB. norCB encodes the cytochrome c and cytochrome b subunits of nitric oxide reductase (NOR). Based on this and on its similarity to subunit III of cytochrome c oxidase (CcO) and ubiquinol oxidase, NorE has bee…	PF00510.18;;	COX3;;	Cytochrome c oxidase subunit III;;	COG1845	COG1845	Heme/copper-type cytochrome/quinol oxidase, subunit 3	C	Energy production and conversion	PRK10663	PRK10663	cytochrome o ubiquinol oxidase subunit III; Provisional	-	-	-	-	-							1	4	3	1						1		2
		OG0000851	K02274	coxA, ctaD	cytochrome c oxidase subunit I	cd01662	Ubiquinol_Oxidase_I	Ubiquinol oxidase subunit I. Ubiquinol oxidase, the terminal oxidase in the respiratory chains of aerobic bacteria, is a multi-chain transmembrane protein located in the cell membrane. It catalyzes the reduction of O2 and simultaneously pumps protons across the membrane. The number of subunits in ubiquinol oxidase varies from two to five. Subunit I contains a heme-copper binuclear center (the act…	PF00115.20;;	COX1;;	Cytochrome C and Quinol oxidase polypeptide I;;	COG0843	COG0843	Heme/copper-type cytochrome/quinol oxidase, subunit 1	C	Energy production and conversion	MTH00182	COX1	cytochrome c oxidase subunit I; Provisional	TIGR02891	TIGR02891	CtaD_CoxA: cytochrome c oxidase, subunit I	-	-								5	1	5								3
		OG0000913	K02275	coxB, ctaC	cytochrome c oxidase subunit II	-	-	-	PF00034.21;;PF13442.6;;	Cytochrom_C;;Cytochrome_CBB3;;	Cytochrome c;;Cytochrome C oxidase, cbb3-type, subunit III;;	COG2010	COG2010	Cytochrome c, mono- and diheme variants	C	Energy production and conversion	-	-	-	TIGR02603	TIGR02603	CxxCH_TIGR02603: putative heme-binding domain	-	-											1	3	3	3	3					3	3
		OG0000916	K02275	coxB, ctaC	cytochrome c oxidase subunit II	cd13919	CuRO_HCO_II_like_5	Uncharacterized subfamily with similarity to Heme-copper oxidase subunit II cupredoxin domain. Heme-copper oxidases are transmembrane protein complexes in the respiratory chains of prokaryotes and mitochondria which catalyze the reduction of O2 and simultaneously pump protons across the membrane. The superfamily is diverse in terms of electron donors, subunit composition, and heme types. The numb…	PF00116.20;;PF02790.15;;	COX2;;COX2_TM;;	Cytochrome C oxidase subunit II, periplasmic domain;;Cytochrome C oxidase subunit II, transmembrane domain;;	COG1622	COG1622	Heme/copper-type cytochrome/quinol oxidase, subunit 2	C	Energy production and conversion	MTH00023	COX2	cytochrome c oxidase subunit II; Validated	TIGR02866	TIGR02866	CoxB: cytochrome c oxidase, subunit II	-	-							1	4	2	2								2
		OG0001102	K02257	COX10, ctaB, cyoE	heme o synthase	cd13957	PT_UbiA_Cox10	Protoheme IX farnesyltransferase. Protoheme IX farnesyltransferase (also called heme O synthase, heme A:farnesyltransferase, cytochrome c oxidase subunit X [Cox10]) converts heme B (protoheme IX) to heme O by substitution of the vinyl group on carbon 2 of the heme B porphyrin ring with a hydroxyethyl farnesyl side group. It is localized at the mitochondrial inner membrane. Eukaryotic Cox10 is imp…	PF01040.18;;	UbiA;;	UbiA prenyltransferase family;;	COG0109	COG0109	Polyprenyltransferase (heme O synthase)	HI		PRK04375	PRK04375	protoheme IX farnesyltransferase; Provisional	TIGR01473	TIGR01473	cyoE_ctaB: protoheme IX farnesyltransferase	-	-		1					1	2	1	1								1
		OG0001619	K02259	COX15, ctaA	cytochrome c oxidase assembly protein subunit 15	-	-	-	PF02628.15;;	COX15-CtaA;;	Cytochrome oxidase assembly protein;;	COG1612	COG1612	Heme A synthase	H	Coenzyme transport and metabolism	PTZ00127	PTZ00127	cytochrome c oxidase assembly protein; Provisional	-	-	-	-	-							1		1	1
		OG0001746	K02277	coxD, ctaF	cytochrome c oxidase subunit IV	-	-	-	PF03626.14;;	COX4_pro;;	Prokaryotic Cytochrome C oxidase subunit IV;;	-	-	-	-	-	-	-	-	TIGR02229	TIGR02229	caa3_sub_IV: caa(3)-type oxidase, subunit IV	-	-		1						1
		OG0001763	K00406	ccoP	cytochrome c oxidase cbb3-type subunit III	-	-	-	PF13442.6;;PF00034.21;;	Cytochrome_CBB3;;Cytochrom_C;;	Cytochrome C oxidase, cbb3-type, subunit III;;Cytochrome c;;	COG2010	COG2010	Cytochrome c, mono- and diheme variants	C	Energy production and conversion	PRK14486	PRK14486	putative bifunctional cbb3-type cytochrome c oxidase subunit II/cytochrome c; Provisional	TIGR00782	TIGR00782	ccoP: cytochrome c oxidase, cbb3-type, subunit III	-	-			2				1			1						1
		OG0001824	K00425	cydA	cytochrome bd ubiquinol oxidase subunit I	-	-	-	PF01654.17;;	Cyt_bd_oxida_I;;	Cytochrome bd terminal oxidase subunit I;;	COG1271	COG1271	Cytochrome bd-type quinol oxidase, subunit 1	C	Energy production and conversion	PRK15097	PRK15097	cytochrome d terminal oxidase subunit 1; Provisional	-	-	-	-	-								2				2	1		1	1				1	2
		OG0001902	K00426	cydB	cytochrome bd ubiquinol oxidase subunit II	-	-	-	PF02322.15;;	Cyt_bd_oxida_II;;	Cytochrome bd terminal oxidase subunit II;;	COG1294	COG1294	Cytochrome bd-type quinol oxidase, subunit 2	C	Energy production and conversion	PRK15003	PRK15003	cytochrome d ubiquinol oxidase subunit 2; Provisional	TIGR00203	TIGR00203	cydB: cytochrome d ubiquinol oxidase, subunit II	-	-								1				2	1		1	1				1	2
		OG0001981	K02275	coxB, ctaC	cytochrome c oxidase subunit II	cd04223	N2OR_C	The C-terminal cupredoxin domain of Nitrous-oxide reductase. Nitrous-oxide reductase participates in nitrogen metabolism and catalyzes the last step in dissimilatory nitrate reduction, the two-electron reduction of N2O to N2. It contains copper ions as cofactors in the form of a binuclear CuA center at the site of electron entry and a tetranuclear CuZ centre at the active site. The C-terminus of …	PF13473.6;;PF00116.20;;	Cupredoxin_1;;COX2;;	Cupredoxin-like domain;;Cytochrome C oxidase subunit II, periplasmic domain;;	COG1622	COG1622	Heme/copper-type cytochrome/quinol oxidase, subunit 2	C	Energy production and conversion	PRK02888	PRK02888	nitrous-oxide reductase; Validated	-	-	-	-	-	1			2	1	3
		OG0003300	K02275	coxB, ctaC	cytochrome c oxidase subunit II	cd04223	N2OR_C	The C-terminal cupredoxin domain of Nitrous-oxide reductase. Nitrous-oxide reductase participates in nitrogen metabolism and catalyzes the last step in dissimilatory nitrate reduction, the two-electron reduction of N2O to N2. It contains copper ions as cofactors in the form of a binuclear CuA center at the site of electron entry and a tetranuclear CuZ centre at the active site. The C-terminus of …	PF00116.20;;	COX2;;	Cytochrome C oxidase subunit II, periplasmic domain;;	COG2010	COG2010	Cytochrome c, mono- and diheme variants	C	Energy production and conversion	PRK02888	PRK02888	nitrous-oxide reductase; Validated	-	-	-	-	-				2	1	1
		OG0003424	K00404	ccoN	cytochrome c oxidase cbb3-type subunit I	cd01661	cbb3_Oxidase_I	Cytochrome cbb3 oxidase subunit I. Cytochrome cbb3 oxidase, the terminal oxidase in the respiratory chains of proteobacteria, is a multi-chain transmembrane protein located in the cell membrane. Like other cytochrome oxidases, it catalyzes the reduction of O2 and simultaneously pumps protons across the membrane. Found mainly in proteobacteria, cbb3 is believed to be a modern enzyme that has evolv…	PF00115.20;;	COX1;;	Cytochrome C and Quinol oxidase polypeptide I;;	COG3278	COG3278	Cbb3-type cytochrome oxidase, subunit 1	C	Energy production and conversion	PRK14488	PRK14488	cbb3-type cytochrome c oxidase subunit I; Provisional	-	-	-	-	-			1							1							1		1
		OG0003529	K00406	ccoP	cytochrome c oxidase cbb3-type subunit III	-	-	-	PF13442.6;;PF00034.21;;	Cytochrome_CBB3;;Cytochrom_C;;	Cytochrome C oxidase, cbb3-type, subunit III;;Cytochrome c;;	COG2010	COG2010	Cytochrome c, mono- and diheme variants	C	Energy production and conversion	CHL00183	petJ	cytochrome c553; Provisional	-	-	-	-	-		1										2								2	1
		OG0003766	K02258	COX11, ctaG	cytochrome c oxidase assembly protein subunit 11	-	-	-	PF04442.14;;	CtaG_Cox11;;	Cytochrome c oxidase assembly protein CtaG/Cox11;;	COG3175	COG3175	Cytochrome c oxidase assembly protein Cox11	CO		PRK05089	PRK05089	cytochrome C oxidase assembly protein; Provisional	-	-	-	-	-								3										3
		OG0003799	K02259	COX15, ctaA	cytochrome c oxidase assembly protein subunit 15	-	-	-	PF02628.15;;	COX15-CtaA;;	Cytochrome oxidase assembly protein;;	COG1612	COG1612	Heme A synthase	H	Coenzyme transport and metabolism	PTZ00127	PTZ00127	cytochrome c oxidase assembly protein; Provisional	-	-	-	-	-								1										1
		OG0003916	K00404	ccoN	cytochrome c oxidase cbb3-type subunit I	cd01661	cbb3_Oxidase_I	Cytochrome cbb3 oxidase subunit I. Cytochrome cbb3 oxidase, the terminal oxidase in the respiratory chains of proteobacteria, is a multi-chain transmembrane protein located in the cell membrane. Like other cytochrome oxidases, it catalyzes the reduction of O2 and simultaneously pumps protons across the membrane. Found mainly in proteobacteria, cbb3 is believed to be a modern enzyme that has evolv…	PF00115.20;;	COX1;;	Cytochrome C and Quinol oxidase polypeptide I;;	COG3278	COG3278	Cbb3-type cytochrome oxidase, subunit 1	C	Energy production and conversion	PRK14488	PRK14488	cbb3-type cytochrome c oxidase subunit I; Provisional	TIGR00780	TIGR00780	ccoN: cytochrome c oxidase, cbb3-type, subunit I	-	-											1					2	1		1
		OG0005373	K02274	coxA, ctaD	cytochrome c oxidase subunit I	cd01660	ba3-like_Oxidase_I	ba3-like heme-copper oxidase subunit I. The ba3 family of heme-copper oxidases are transmembrane protein complexes in the respiratory chains of prokaryotes and some archaea which catalyze the reduction of O2 and simultaneously pump protons across the membrane. It has been proposed that Archaea acquired heme-copper oxidases through gene transfer from Gram-positive bacteria. The ba3 family contains…	PF00115.20;;	COX1;;	Cytochrome C and Quinol oxidase polypeptide I;;	COG0843	COG0843	Heme/copper-type cytochrome/quinol oxidase, subunit 1	C	Energy production and conversion	MTH00183	COX1	cytochrome c oxidase subunit I; Provisional	-	-	-	-	-								1	1	1
		OG0005492	K02277	coxD, ctaF	cytochrome c oxidase subunit IV	-	-	-	PF03626.14;;	COX4_pro;;	Prokaryotic Cytochrome C oxidase subunit IV;;	-	-	-	-	-	-	-	-	TIGR02229	TIGR02229	caa3_sub_IV: caa(3)-type oxidase, subunit IV	-	-										1
		OG0005536	K02275	coxB, ctaC	cytochrome c oxidase subunit II	cd13913	ba3_CcO_II_C	C-terminal cupredoxin domain of Ba3-like heme-copper oxidase subunit II. The ba3 family of heme-copper oxidases are transmembrane protein complexes in the respiratory chains of prokaryotes and some archaea, which catalyze the reduction of O2 and simultaneously pump protons across the membrane. It has been proposed that archaea acquired heme-copper oxidases through gene transfer from gram-positive…	PF13473.6;;	Cupredoxin_1;;	Cupredoxin-like domain;;	COG1622	COG1622	Heme/copper-type cytochrome/quinol oxidase, subunit 2	C	Energy production and conversion	MTH00047	COX2	cytochrome c oxidase subunit II; Provisional	-	-	-	-	-		1								1
		OG0009579	K00406	ccoP	cytochrome c oxidase cbb3-type subunit III	-	-	-	PF13442.6;;PF00034.21;;	Cytochrome_CBB3;;Cytochrom_C;;	Cytochrome C oxidase, cbb3-type, subunit III;;Cytochrome c;;	COG2010	COG2010	Cytochrome c, mono- and diheme variants	C	Energy production and conversion	CHL00183	petJ	cytochrome c553; Provisional	-	-	-	-	-											1
		OG0010176	K00405	ccoO	cytochrome c oxidase cbb3-type subunit II	-	-	-	PF02433.15;;	FixO;;	Cytochrome C oxidase, mono-heme subunit/FixO;;	COG2993	COG2993	Cbb3-type cytochrome oxidase, cytochrome c subunit	C	Energy production and conversion	PRK14487	PRK14487	cbb3-type cytochrome c oxidase subunit II; Provisional	TIGR00781	TIGR00781	ccoO: cytochrome c oxidase, cbb3-type, subunit II	-	-																1
		OG0010373	K00405	ccoO	cytochrome c oxidase cbb3-type subunit II	-	-	-	PF02433.15;;	FixO;;	Cytochrome C oxidase, mono-heme subunit/FixO;;	COG2993	COG2993	Cbb3-type cytochrome oxidase, cytochrome c subunit	C	Energy production and conversion	PRK14487	PRK14487	cbb3-type cytochrome c oxidase subunit II; Provisional	-	-	-	-	-																	1		1
		OG0012664	K02274	coxA, ctaD	cytochrome c oxidase subunit I	-	-	-	PF00115.20;;	COX1;;	Cytochrome C and Quinol oxidase polypeptide I;;	COG0843	COG0843	Heme/copper-type cytochrome/quinol oxidase, subunit 1	C	Energy production and conversion	-	-	-	-	-	-	-	-							1
		OG0014615	K02300	cyoD	cytochrome o ubiquinol oxidase subunit IV	-	-	-	PF03626.14;;	COX4_pro;;	Prokaryotic Cytochrome C oxidase subunit IV;;	COG3125	COG3125	Heme/copper-type cytochrome/quinol oxidase, subunit 4	C	Energy production and conversion	PRK10582	PRK10582	cytochrome o ubiquinol oxidase subunit IV; Provisional	TIGR02847	TIGR02847	CyoD: cytochrome o ubiquinol oxidase subunit IV	-	-								1
		OG0017972	K02257	COX10, ctaB, cyoE	heme o synthase	-	-	-	-	-	-	-	-	-	-	-	-	-	-	-	-	-	-	-														1
		OG0019307	K00424	cydX	cytochrome bd-I ubiquinol oxidase subunit X	-	-	-	PF08173.11;;	YbgT_YccB;;	Membrane bound YbgT-like protein;;	COG4890	COG4890	Predicted outer membrane lipoprotein	S	Function unknown	-	-	-	TIGR02106	TIGR02106	cyd_oper_ybgT: cyd operon protein YbgT	-	-																1
ATPase	ATPase	OG0000047	K02111	ATPF1A, atpA	F-type H+/Na+-transporting ATPase subunit alpha	cd01132	F1_ATPase_alpha	F1 ATP synthase alpha, central domain. The F-ATPase is found in bacterial plasma membranes, mitochondrial inner membranes and in chloroplast thylakoid membranes. It has also been found in the archaea Methanosarcina barkeri. It uses a proton gradient to drive ATP synthesis and hydrolyzes ATP to build the proton gradient. The extrinisic membrane domain, F1, is composed of alpha, beta, gamma, delta …	PF00006.25;;PF02874.23;;	ATP-synt_ab;;ATP-synt_ab_N;;	ATP synthase alpha/beta family, nucleotide-binding domain;;ATP synthase alpha/beta family, beta-barrel domain;;	COG0056	COG0056	FoF1-type ATP synthase, alpha subunit	C	Energy production and conversion	PRK09281	PRK09281	F0F1 ATP synthase subunit alpha; Validated	TIGR01039	TIGR01039	atpD: ATP synthase F1, beta subunit	-	-	5	2	1	2	2	5	3	3	5	3	3	3	5	4	3	8	3	3	2	2	3
		OG0000602	K02110	ATPF0C, atpE	F-type H+-transporting ATPase subunit c	cd18184	ATP-synt_Fo_c_NaATPase	F-type sodium ion-translocating ATP synthase and similar proteins. This family includes F-type Na(+)-coupled ATP synthase and similar proteins.	PF00137.21;;	ATP-synt_C;;	ATP synthase subunit C;;	COG0636	COG0636	FoF1-type ATP synthase, membrane subunit c/Archaeal/vacuolar-type H+-ATPase, subunit K	C	Energy production and conversion	CHL00061	atpH	ATP synthase CF0 C subunit	TIGR01260	TIGR01260	ATP_synt_c: ATP synthase F0, C subunit	-	-	2		1		1	1	1	1	1	1	1	1	2	1	1	3	1	1	1	1	1
		OG0000606	K02115	ATPF1G, atpG	F-type H+-transporting ATPase subunit gamma	cd12151	F1-ATPase_gamma	mitochondrial ATP synthase gamma subunit. The F-ATPase is found in bacterial plasma membranes, mitochondrial inner membranes and in chloroplast thylakoid membranes. It has also been found in the archaea Methanosarcina barkeri. It uses a proton gradient to drive ATP synthesis and hydrolyzes ATP to build the proton gradient. The extrinisic membrane domain of F-ATPases is composed of alpha, beta, ga…	PF00231.19;;	ATP-synt;;	ATP synthase;;	COG0224	COG0224	FoF1-type ATP synthase, gamma subunit	C	Energy production and conversion	PRK05621	PRK05621	F0F1 ATP synthase subunit gamma; Validated	TIGR01146	TIGR01146	ATPsyn_F1gamma: ATP synthase F1, gamma subunit	-	-	1	1				1	1	1	1	1	1	1	1	1	1	1	1	1	1	2	1
		OG0000640	K02108	ATPF0A, atpB	F-type H+-transporting ATPase subunit a	cd00310	ATP-synt_Fo_a_6	ATP synthase Fo complex, subunit 6 (eukaryotes) and subunit a (prokaryotes). Bacterial forms are designated as ATP synthase, Fo complex, subunit a; eukaryotic (chloroplast and mitochondrial) forms are designated as ATP synthase, Fo complex, subunit 6. The F-ATP synthases (also called FoF1-ATPases) consist of two structural domains: F1 (factor one) complex containing the soluble catalytic core, an…	PF00119.20;;	ATP-synt_A;;	ATP synthase A chain;;	COG0356	COG0356	FoF1-type ATP synthase, membrane subunit a	C	Energy production and conversion	PRK13419	PRK13419	F0F1 ATP synthase subunit A; Provisional	TIGR01131	TIGR01131	ATP_synt_6_or_A: ATP synthase F0, A subunit	-	-	1		1			1	1	1	1	1	2	1	2	1	1	1	1	1	1	1	1
		OG0000709	K02113	ATPF1D, atpH	F-type H+-transporting ATPase subunit delta	-	-	-	PF00213.18;;	OSCP;;	ATP synthase delta (OSCP) subunit;;	COG0712	COG0712	FoF1-type ATP synthase, delta subunit	C	Energy production and conversion	PRK13429	PRK13429	F0F1 ATP synthase subunit delta; Provisional	TIGR01145	TIGR01145	ATP_synt_delta: ATP synthase F1, delta subunit	-	-	1		1		1		1	1	1	1	1	1	2	1	1	1	1	1	1	1	1
		OG0000736	K02114	ATPF1E, atpC	F-type H+-transporting ATPase subunit epsilon	cd12152	F1-ATPase_delta	mitochondrial ATP synthase delta subunit. The F-ATPase is found in bacterial plasma membranes, mitochondrial inner membranes and in chloroplast thylakoid membranes. It has also been found in the archaea Methanosarcina barkeri. It uses a proton gradient to drive ATP synthesis and hydrolyzes ATP to build the proton gradient. The extrinisic membrane domain, F1, is composed of alpha, beta, gamma, del…	PF02823.16;;PF00401.20;;	ATP-synt_DE_N;;ATP-synt_DE;;	ATP synthase, Delta/Epsilon chain, beta-sandwich domain;;ATP synthase, Delta/Epsilon chain, long alpha-helix domain;;	COG0355	COG0355	FoF1-type ATP synthase, epsilon subunit	C	Energy production and conversion	PRK13446	atpC	F0F1 ATP synthase subunit epsilon; Provisional	TIGR01216	TIGR01216	ATP_synt_epsi: ATP synthase F1, epsilon subunit	-	-	1	1			1	1	1	2	1		1	1	1	1	1	1	1	1	1	1	1
		OG0001201	K02109	ATPF0B, atpF	F-type H+-transporting ATPase subunit b	cd06503	ATP-synt_Fo_b	F-type ATP synthase, membrane subunit b. Membrane subunit b is a component of the Fo complex of FoF1-ATP synthase. The F-type ATP synthases (FoF1-ATPase) consist of two structural domains: the F1 (assembly factor one) complex containing the soluble catalytic core, and the Fo (oligomycin sensitive factor) complex containing the membrane proton channel, linked together by a central stalk and a peri…	PF00430.18;;	ATP-synt_B;;	ATP synthase B/B' CF(0);;	COG0711	COG0711	FoF1-type ATP synthase, membrane subunit b or b'	C	Energy production and conversion	PRK14472	PRK14472	F0F1 ATP synthase subunit B; Provisional	TIGR01144	TIGR01144	ATP_synt_b: ATP synthase F0, B subunit	-	-								1		1	1	1	1	1	1			1		1	1
		OG0002119	K02123	ATPVI, ntpI, atpI	V/A-type H+/Na+-transporting ATPase subunit I	-	-	-	PF01496.19;;	V_ATPase_I;;	V-type ATPase 116kDa subunit family;;	COG1269	COG1269	Archaeal/vacuolar-type H+-ATPase subunit I/STV1	C	Energy production and conversion	PRK05771	PRK05771	V-type ATP synthase subunit I; Validated	-	-	-	-	-	1			1	1				1							3
		OG0002565	K02124	ATPVK, ntpK, atpK	V/A-type H+/Na+-transporting ATPase subunit K	cd18179	ATP-synt_Vo_Ao_c_NTPK_rpt1	V-type sodium ATPase subunit K (NTPK) and similar proteins. NTPK (also called Na(+)-translocating ATPase subunit K, or sodium ATPase proteolipid component) is involved in ATP-driven sodium extrusion.	PF00137.21;;	ATP-synt_C;;	ATP synthase subunit C;;	COG0636	COG0636	FoF1-type ATP synthase, membrane subunit c/Archaeal/vacuolar-type H+-ATPase, subunit K	C	Energy production and conversion	PRK06558	PRK06558	V-type ATP synthase subunit K; Validated	-	-	-	-	-				1	1				1							1
		OG0002935	K02109	ATPF0B, atpF	F-type H+-transporting ATPase subunit b	cd06503	ATP-synt_Fo_b	F-type ATP synthase, membrane subunit b. Membrane subunit b is a component of the Fo complex of FoF1-ATP synthase. The F-type ATP synthases (FoF1-ATPase) consist of two structural domains: the F1 (assembly factor one) complex containing the soluble catalytic core, and the Fo (oligomycin sensitive factor) complex containing the membrane proton channel, linked together by a central stalk and a peri…	PF00430.18;;	ATP-synt_B;;	ATP synthase B/B' CF(0);;	COG0711	COG0711	FoF1-type ATP synthase, membrane subunit b or b'	C	Energy production and conversion	PRK13453	PRK13453	F0F1 ATP synthase subunit B; Provisional	TIGR01144	TIGR01144	ATP_synt_b: ATP synthase F0, B subunit	-	-			1				1
		OG0003178	K02120	ATPVD, ntpD, atpD	V/A-type H+/Na+-transporting ATPase subunit D	-	-	-	PF01813.17;;	ATP-synt_D;;	ATP synthase subunit D;;	COG1394	COG1394	Archaeal/vacuolar-type H+-ATPase subunit D/Vma8	C	Energy production and conversion	PRK00373	PRK00373	V-type ATP synthase subunit D; Reviewed	TIGR00309	TIGR00309	V_ATPase_subD: V-type ATPase, D subunit	-	-	1					1										2
		OG0004553	K02120	ATPVD, ntpD, atpD	V/A-type H+/Na+-transporting ATPase subunit D	-	-	-	PF01813.17;;	ATP-synt_D;;	ATP synthase subunit D;;	COG1394	COG1394	Archaeal/vacuolar-type H+-ATPase subunit D/Vma8	C	Energy production and conversion	PRK02195	PRK02195	V-type ATP synthase subunit D; Provisional	TIGR00309	TIGR00309	V_ATPase_subD: V-type ATPase, D subunit	-	-				1	1				1							1
		OG0004590	K02109	ATPF0B, atpF	F-type H+-transporting ATPase subunit b	cd06503	ATP-synt_Fo_b	F-type ATP synthase, membrane subunit b. Membrane subunit b is a component of the Fo complex of FoF1-ATP synthase. The F-type ATP synthases (FoF1-ATPase) consist of two structural domains: the F1 (assembly factor one) complex containing the soluble catalytic core, and the Fo (oligomycin sensitive factor) complex containing the membrane proton channel, linked together by a central stalk and a peri…	PF00430.18;;	ATP-synt_B;;	ATP synthase B/B' CF(0);;	COG0711	COG0711	FoF1-type ATP synthase, membrane subunit b or b'	C	Energy production and conversion	PRK05759	PRK05759	F0F1 ATP synthase subunit B; Validated	TIGR01144	TIGR01144	ATP_synt_b: ATP synthase F0, B subunit	-	-									1							1	1		1
		OG0005290	K02109	ATPF0B, atpF	F-type H+-transporting ATPase subunit b	cd06503	ATP-synt_Fo_b	F-type ATP synthase, membrane subunit b. Membrane subunit b is a component of the Fo complex of FoF1-ATP synthase. The F-type ATP synthases (FoF1-ATPase) consist of two structural domains: the F1 (assembly factor one) complex containing the soluble catalytic core, and the Fo (oligomycin sensitive factor) complex containing the membrane proton channel, linked together by a central stalk and a peri…	PF00430.18;;	ATP-synt_B;;	ATP synthase B/B' CF(0);;	COG0711	COG0711	FoF1-type ATP synthase, membrane subunit b or b'	C	Energy production and conversion	PRK09174	PRK09174	F0F1 ATP synthase subunit B'; Validated	TIGR01144	TIGR01144	ATP_synt_b: ATP synthase F0, B subunit	-	-								1										1
		OG0005441	K02121	ATPVE, ntpE, atpE	V/A-type H+/Na+-transporting ATPase subunit E	-	-	-	-	-	-	COG1390	COG1390	Archaeal/vacuolar-type H+-ATPase subunit E/Vma4	C	Energy production and conversion	PRK01558	PRK01558	V-type ATP synthase subunit E; Provisional	-	-	-	-	-					1				1							1
		OG0007442	K02119	ATPVC, ntpC, atpC	V/A-type H+/Na+-transporting ATPase subunit C	-	-	-	PF01992.16;;	vATP-synt_AC39;;	ATP synthase (C/AC39) subunit;;	COG1527	COG1527	Archaeal/vacuolar-type H+-ATPase subunit C/Vma6	C	Energy production and conversion	PRK01198	PRK01198	V-type ATP synthase subunit C; Provisional	TIGR02923	TIGR02923	AhaC: ATP synthase A1, C subunit	-	-	1															1
		OG0017409	K02115	ATPF1G, atpG	F-type H+-transporting ATPase subunit gamma	cd12151	F1-ATPase_gamma	mitochondrial ATP synthase gamma subunit. The F-ATPase is found in bacterial plasma membranes, mitochondrial inner membranes and in chloroplast thylakoid membranes. It has also been found in the archaea Methanosarcina barkeri. It uses a proton gradient to drive ATP synthesis and hydrolyzes ATP to build the proton gradient. The extrinisic membrane domain of F-ATPases is composed of alpha, beta, ga…	PF00231.19;;	ATP-synt;;	ATP synthase;;	COG0224	COG0224	FoF1-type ATP synthase, gamma subunit	C	Energy production and conversion	-	-	-	-	-	-	-	-													1
		OG0017412	K02114	ATPF1E, atpC	F-type H+-transporting ATPase subunit epsilon	cd12152	F1-ATPase_delta	mitochondrial ATP synthase delta subunit. The F-ATPase is found in bacterial plasma membranes, mitochondrial inner membranes and in chloroplast thylakoid membranes. It has also been found in the archaea Methanosarcina barkeri. It uses a proton gradient to drive ATP synthesis and hydrolyzes ATP to build the proton gradient. The extrinisic membrane domain, F1, is composed of alpha, beta, gamma, del…	PF02823.16;;	ATP-synt_DE_N;;	ATP synthase, Delta/Epsilon chain, beta-sandwich domain;;	COG0355	COG0355	FoF1-type ATP synthase, epsilon subunit	C	Energy production and conversion	PRK13447	PRK13447	F0F1 ATP synthase subunit epsilon; Provisional	-	-	-	-	-													1
		OG0019431	K02121	ATPVE, ntpE, atpE	V/A-type H+/Na+-transporting ATPase subunit E	-	-	-	PF01991.18;;	vATP-synt_E;;	ATP synthase (E/31 kDa) subunit;;	COG1390	COG1390	Archaeal/vacuolar-type H+-ATPase subunit E/Vma4	C	Energy production and conversion	PRK03963	PRK03963	V-type ATP synthase subunit E; Provisional	-	-	-	-	-																1
		OG0029208	K02109	ATPF0B, atpF	F-type H+-transporting ATPase subunit b	cd06503	ATP-synt_Fo_b	F-type ATP synthase, membrane subunit b. Membrane subunit b is a component of the Fo complex of FoF1-ATP synthase. The F-type ATP synthases (FoF1-ATPase) consist of two structural domains: the F1 (assembly factor one) complex containing the soluble catalytic core, and the Fo (oligomycin sensitive factor) complex containing the membrane proton channel, linked together by a central stalk and a peri…	PF00430.18;;	ATP-synt_B;;	ATP synthase B/B' CF(0);;	COG0711	COG0711	FoF1-type ATP synthase, membrane subunit b or b'	C	Energy production and conversion	PRK14472	PRK14472	F0F1 ATP synthase subunit B; Provisional	TIGR01144	TIGR01144	ATP_synt_b: ATP synthase F0, B subunit	-	-	1
		OG0029351	K02122	ATPVF, ntpF, atpF	V/A-type H+/Na+-transporting ATPase subunit F	-	-	-	PF01990.17;;	ATP-synt_F;;	ATP synthase (F/14-kDa) subunit;;	COG1436	COG1436	Archaeal/vacuolar-type H+-ATPase subunit F/Vma7	C	Energy production and conversion	PRK03957	PRK03957	V-type ATP synthase subunit F; Provisional	-	-	-	-	-	1
		OG0041055	K02109	ATPF0B, atpF	F-type H+-transporting ATPase subunit b	cd06503	ATP-synt_Fo_b	F-type ATP synthase, membrane subunit b. Membrane subunit b is a component of the Fo complex of FoF1-ATP synthase. The F-type ATP synthases (FoF1-ATPase) consist of two structural domains: the F1 (assembly factor one) complex containing the soluble catalytic core, and the Fo (oligomycin sensitive factor) complex containing the membrane proton channel, linked together by a central stalk and a peri…	PF00430.18;;	ATP-synt_B;;	ATP synthase B/B' CF(0);;	COG0711	COG0711	FoF1-type ATP synthase, membrane subunit b or b'	C	Energy production and conversion	PRK14474	PRK14474	F0F1 ATP synthase subunit B; Provisional	TIGR03321	TIGR03321	alt_F1F0_F0_B: alternate F1F0 ATPase, F0 subunit B	-	-						1

## Sheet: Table S6
Table S6. A full list of the genes as shown in Figure 4.
Pathway	Gene ID	OG	kegg	kegg	kegg	cdd	cdd	cdd	pfam	pfam	pfam	cog	cog	cog	cog	cog	prk	prk	prk	tigr	tigr	tigr	cazy	merops	D.200.bin4.133	D.213.bin8.3	D.213.bin9.96	GCA_000296795	GCA_000315095	GCA_000315115	GCA_000786775	GCA_000949635	GCA_000987375	GCA_001567345	GCA_001753675	GCA_001824485	GCA_001824525	GCA_001825635	GCA_001825655	GCA_001828385	GCA_001828415	GCA_001828515	GCA_001828565	GCA_001828595	GCA_001828605	GCA_001828645	GCA_001830275	GCA_001830315	GCA_002009475
Wood-Ljungdahl pathway	1	OG0001082	K00196	cooF	anaerobic carbon-monoxide dehydrogenase iron sulfur subunit	cd10563	CooF_like	CooF, iron-sulfur subunit of carbon monoxide dehydrogenase. This family includes CooF, the iron-sulfur subunit of carbon monoxide dehydrogenase (CODH), found in anaerobic bacteria and archaea. Carbon monoxide dehydrogenase is a key enzyme for carbon monoxide (CO) metabolism, where CooF is the proposed mediator of electron transfer between CODH and the CO-induced hydrogenase, catalyzing the reacti…	-	-	-	COG1142	COG1142	Fe-S-cluster-containing hydrogenase component 2	C	Energy production and conversion	PRK12769	PRK12769	putative oxidoreductase Fe-S binding subunit; Reviewed	-	-	-	-	-	1	1	1	1	1	1	1	1	1	1	1	1	1	1		1		1	1		1		1		1
		OG0000237	K00198	cooS, acsA	anaerobic carbon-monoxide dehydrogenase catalytic subunit	cd01915	CODH	Carbon monoxide dehydrogenase (CODH) is found in acetogenic and methanogenic organisms and is responsible for the synthesis and breakdown of acetyl-CoA, respectively. CODH has two types of metal clusters, a cubane [Fe4-S4] center (B-cluster) similar to that of hybrid cluster protein (HCP) and a Ni-Fe-S center (C-cluster) where carbon monoxide oxidation occurs. Bifunctional CODH forms a heterotetr…	PF03063.20;;	Prismane;;	Prismane/CO dehydrogenase family;;	COG1151	COG1151	Hydroxylamine reductase (hybrid-cluster protein)	PC		PRK00941	PRK00941	acetyl-CoA decarbonylase/synthase complex subunit alpha; Validated	TIGR01702	TIGR01702	CO_DH_cata: carbon-monoxide dehydrogenase, catalytic subunit	-	-	1	1		1	2	2	2	2	1	2	1		1			1	1	2	1	1	1		1	1	1
	2	OG0001275	K15023	acsE	5-methyltetrahydrofolate corrinoid/iron sulfur protein methyltransferase	cd00740	MeTr	MeTr subgroup of pterin binding enzymes. This family includes cobalamin-dependent methyltransferases such as methyltetrahydrofolate, corrinoid iron-sulfur protein methyltransferase (MeTr) and methionine synthase (MetH). Cobalamin-dependent methyltransferases catalyze the transfer of a methyl group via a methyl- cob(III)amide intermediate. These include MeTr, a functional heterodimer, and the fola…	PF00809.22;;PF03599.16;;	Pterin_bind;;CdhD;;	Pterin binding enzyme;;CO dehydrogenase/acetyl-CoA synthase delta subunit;;	COG1410	COG1410	Methionine synthase I, cobalamin-binding domain	E	Amino acid transport and metabolism	PRK07535	PRK07535	methyltetrahydrofolate:corrinoid/iron-sulfur protein methyltransferase; Validated	-	-	-	-	-	1	1		1	1	1	1	1	1	1	1		1			1		1	1	1	1		1		1
		OG0000480	K14138	acsB	acetyl-CoA synthase	cd01917	ACS_2	Acetyl-CoA synthase (ACS), also known as acetyl-CoA decarbonylase, is found in acetogenic and methanogenic organisms and is responsible for the synthesis and breakdown of acetyl-CoA. ACS forms a heterotetramer with carbon monoxide dehydrogenase (CODH) consisting of two ACS and two CODH subunits. CODH reduces carbon dioxide to carbon monoxide and ACS then synthesizes acetyl-CoA from carbon monoxid…	PF03598.15;;PF18537.1;;	CdhC;;CODH_A_N;;	CO dehydrogenase/acetyl-CoA synthase complex beta subunit;;Carbon monoxide dehydrogenase subunit alpha N-terminal domain;;	COG1614	COG1614	CO dehydrogenase/acetyl-CoA synthase beta subunit	C	Energy production and conversion	PRK09529	PRK09529	bifunctional acetyl-CoA decarbonylase/synthase complex subunit alpha/beta; Reviewed	TIGR00316	TIGR00316	cdhC: CO dehydrogenase/CO-methylating acetyl-CoA synthase complex, beta subunit	-	-		1		1	1	1	2	1	1	1	1		1			1	1	1	1	1	1		1	1	1
		OG0001276	K00194	cdhD, acsD	acetyl-CoA decarbonylase/synthase complex subunit delta	-	-	-	PF03599.16;;	CdhD;;	CO dehydrogenase/acetyl-CoA synthase delta subunit;;	COG2069	COG2069	CO dehydrogenase/acetyl-CoA synthase delta subunit (corrinoid Fe-S protein)	C	Energy production and conversion	PRK04452	PRK04452	acetyl-CoA decarbonylase/synthase complex subunit delta; Provisional	TIGR00381	TIGR00381	cdhD: CO dehydrogenase/acetyl-CoA synthase, delta subunit	-	-	1	1		1	1	1	1	1	1	1	1					1		1	1	1	1		1		1
		OG0001042	K00197	cdhE, acsC	acetyl-CoA decarbonylase/synthase complex subunit gamma	-	-	-	PF03599.16;;PF04060.13;;	CdhD;;FeS;;	CO dehydrogenase/acetyl-CoA synthase delta subunit;;Putative Fe-S cluster;;	COG1456	COG1456	CO dehydrogenase/acetyl-CoA synthase gamma subunit (corrinoid Fe-S protein)	C	Energy production and conversion	PRK04165	PRK04165	acetyl-CoA decarbonylase/synthase complex subunit gamma; Provisional	-	-	-	-	-		1		1	1	1	1	1	1	1	1		1			1	1	1	1	1	1		1	1	1
	3	OG0001266	K00297	metF, MTHFR	methylenetetrahydrofolate reductase (NADPH)	cd00537	MTHFR	Methylenetetrahydrofolate reductase (MTHFR). 5,10-Methylenetetrahydrofolate is reduced to 5-methyltetrahydrofolate by methylenetetrahydrofolate reductase, a cytoplasmic, NAD(P)-dependent enzyme. 5-methyltetrahydrofolate is utilized by methionine synthase to convert homocysteine to methionine. The enzymatic mechanism is a ping-pong bi-bi mechanism, in which NAD(P)+ release precedes the binding of …	PF02219.17;;	MTHFR;;	Methylenetetrahydrofolate reductase;;	COG0685	COG0685	5,10-methylenetetrahydrofolate reductase	E	Amino acid transport and metabolism	PRK08645	PRK08645	bifunctional homocysteine S-methyltransferase/5,10-methylenetetrahydrofolate reductase protein; Reviewed	-	-	-	-	-		1	1	1		1	1	1	1	1	1	1				1		1	1	1	1			1	1
	4	OG0000454	K01491	folD	methylenetetrahydrofolate dehydrogenase (NADP+) / methenyltetrahydrofolate cyclohydrolase	cd01080	NAD_bind_m-THF_DH_Cyclohyd	NADP binding domain of methylene-tetrahydrofolate dehydrogenase/cyclohydrolase. NADP binding domain of the Methylene-Tetrahydrofolate Dehydrogenase/cyclohydrolase (m-THF DH/cyclohydrolase) bifunctional enzyme. Tetrahydrofolate is a versatile carrier of activated one-carbon units. The major one-carbon folate donors are N-5 methyltetrahydrofolate, N5,N10-m-THF, and N10-formayltetrahydrofolate. The …	PF02882.19;;PF00763.23;;	THF_DHG_CYH_C;;THF_DHG_CYH;;	Tetrahydrofolate dehydrogenase/cyclohydrolase, NAD(P)-binding domain;;Tetrahydrofolate dehydrogenase/cyclohydrolase, catalytic domain;;	COG0190	COG0190	5,10-methylene-tetrahydrofolate dehydrogenase/Methenyl tetrahydrofolate cyclohydrolase	H	Coenzyme transport and metabolism	PRK14168	PRK14168	bifunctional 5,10-methylene-tetrahydrofolate dehydrogenase/ 5,10-methylene-tetrahydrofolate cyclohydrolase; Provisional	-	-	-	-	-		1		2	1	1	1	1	1	1		1		1	1			1	1	1	1	1		1	1
	5	OG0001550	K01500	fchA	methenyltetrahydrofolate cyclohydrolase	-	-	-	PF04961.12;;	FTCD_C;;	Formiminotransferase-cyclodeaminase;;	COG3404	COG3404	Formiminotetrahydrofolate cyclodeaminase	E	Amino acid transport and metabolism	-	-	-	-	-	-	-	-		1			1		1	1		1		1	1	1	1	1		1	1	1	1	1		1
	6	OG0000415	K01938	fhs	formate--tetrahydrofolate ligase	cd00477	FTHFS	formyltetrahydrofolate synthetase. Formyltetrahydrofolate synthetase (FTHFS) catalyzes the ATP-dependent activation of formate ion via its addition to the N10 position of tetrahydrofolate. FTHFS is a highly expressed key enzyme in both the Wood-Ljungdahl pathway of autotrophic CO2 fixation (acetogenesis) and the glycine synthase/reductase pathways of purinolysis. The key physiological role of thi…	PF01268.19;;	FTHFS;;	Formate--tetrahydrofolate ligase;;	COG2759	COG2759	Formyltetrahydrofolate synthetase	F	Nucleotide transport and metabolism	PRK13507	PRK13507	formate--tetrahydrofolate ligase; Provisional	-	-	-	-	-	1	1	1	1	1	1	2	1	1	1	1		1	1	1	1	1	1	1	1	1	1	1	1	1
Carbonhydrate degradation	7	OG0001053	K25026	glk	glucokinase	-	-	-	PF00480.20;;	ROK;;	ROK family;;	COG1940	COG1940	Sugar kinase of the NBD/HSP70 family, may contain an N-terminal HTH domain	KG		PRK05082	PRK05082	N-acetylmannosamine kinase; Provisional	TIGR00744	TIGR00744	ROK_glcA_fam: ROK family protein (putative glucokinase)	-	-		1	1	1	1	1	1	1	1	1	1	1		1	1	1			1		1			1	1
		OG0003440	K25026	glk	glucokinase	-	-	-	PF00480.20;;	ROK;;	ROK family;;	COG1940	COG1940	Sugar kinase of the NBD/HSP70 family, may contain an N-terminal HTH domain	KG		PRK09698	PRK09698	D-allose kinase; Provisional	-	-	-	-	-	1		1				1													1
	8	OG0002233	K22597	E2.4.1.352	glucosylglycerate phosphorylase	cd11356	AmyAc_Sucrose_phosphorylase-like_1	Alpha amylase catalytic domain found in sucrose phosphorylase-like proteins (also called sucrose glucosyltransferase, disaccharide glucosyltransferase, and sucrose-phosphate alpha-D glucosyltransferase). Sucrose phosphorylase is a bacterial enzyme that catalyzes the phosphorolysis of sucrose to yield glucose-1-phosphate and fructose. These enzymes do not have the conserved calcium ion present in …	PF00128.24;;	Alpha-amylase;;	Alpha amylase, catalytic domain;;	COG0366	COG0366	Glycosidase	G	Carbohydrate transport and metabolism	PRK13840	PRK13840	sucrose phosphorylase; Provisional	-	-	-	GH13	-	1						1
		OG0003158	K22451	jgt	4-alpha-glucanotransferase	cd10793	GH57N_TLGT_like	N-terminal catalytic domain of 4-alpha-glucanotransferase; glycoside hydrolase family 57 (GH57). 4-alpha-glucanotransferase (TLGT, EC 2.4.1.25) plays a key role in the maltose metabolism. It catalyzes the disproportionation of amylose and the formation of large cyclic alpha-1,4-glucan (cycloamylose) from linear amylose. TLGT functions as a homodimer. Each monomer is composed of two domains, an N-…	PF09095.11;;PF03065.15;;PF09094.11;;	DUF1926;;Glyco_hydro_57;;DUF1925;;	Domain of unknown function (DUF1926);;Glycosyl hydrolase family 57;;Domain of unknown function (DUF1925);;	COG1449	COG1449	Alpha-amylase/alpha-mannosidase, GH57 family	G	Carbohydrate transport and metabolism	-	-	-	-	-	-	GH57	-		1															1					1		1
		OG0001514	K01835	pgm	phosphoglucomutase	cd05800	PGM_like2	This PGM-like (phosphoglucomutase-like) protein of unknown function belongs to the alpha-D-phosphohexomutase superfamily and is found in both archaea and bacteria. The alpha-D-phosphohexomutases include several related enzymes that catalyze a reversible intramolecular phosphoryl transfer on their sugar substrates. Other members of this superfamily include phosphoglucosamine mutase (PNGM), phospho…	PF02878.16;;PF02880.16;;PF00408.20;;PF02879.16;;	PGM_PMM_I;;PGM_PMM_III;;PGM_PMM_IV;;PGM_PMM_II;;	Phosphoglucomutase/phosphomannomutase, alpha/beta/alpha domain I;;Phosphoglucomutase/phosphomannomutase, alpha/beta/alpha domain III;;Phosphoglucomutase/phosphomannomutase, C-terminal domain;;Phosphoglucomutase/phosphomannomutase, alpha/beta/alpha domain II;;	COG1109	COG1109	Phosphomannomutase	G	Carbohydrate transport and metabolism	PRK07564	PRK07564	phosphoglucomutase; Validated	TIGR01132	TIGR01132	pgm: phosphoglucomutase, alpha-D-glucose phosphate-specific	-	-	1			1	1	1	1	1	1	1	1							1		1					1
	9	OG0003256	K18785	mp2	beta-1,4-mannooligosaccharide/beta-1,4-mannosyl-N-acetylglucosamine phosphorylase	cd18615	GH130	Glycosyl hydrolase family 130; uncharacterized. This subfamily contains glycosyl hydrolase family 130 (GH130) proteins, as classified by the carbohydrate-active enzymes database (CAZY), most of which are as yet uncharacterized. GH130 enzymes are phosphorylases and hydrolases for beta-mannosides, and include beta-1,4-mannosylglucose phosphorylase (EC 2.4.1.281), beta-1,4-mannooligosaccharide phosp…	PF04041.13;;	Glyco_hydro_130;;	beta-1,4-mannooligosaccharide phosphorylase;;	COG2152	COG2152	Predicted glycosyl hydrolase, GH43/DUF377 family	G	Carbohydrate transport and metabolism	-	-	-	-	-	-	GH130	-	1																	1		1
		OG0007577	K20885	K20885	beta-1,2-mannobiose phosphorylase / 1,2-beta-oligomannan phosphorylase	cd08993	GH130	Glycosyl hydrolase family 130. This subfamily contains glycosyl hydrolase family 130 (GH130) proteins, as classified by the carbohydrate-active enzymes database (CAZY), are phosphorylases and hydrolases for beta-mannosides, and include beta-1,4-mannosylglucose phosphorylase (EC 2.4.1.281), beta-1,4-mannooligosaccharide phosphorylase (EC 2.4.1.319), among others that have yet to be characterized. …	PF04041.13;;	Glyco_hydro_130;;	beta-1,4-mannooligosaccharide phosphorylase;;	COG2152	COG2152	Predicted glycosyl hydrolase, GH43/DUF377 family	G	Carbohydrate transport and metabolism	-	-	-	-	-	-	GH130	-	1
Glycolysis	10	OG0001187	K01810	GPI, pgi	glucose-6-phosphate isomerase	cd05016	SIS_PGI_2	Phosphoglucose isomerase (PGI) contains two SIS (Sugar ISomerase) domains. This classification is based on the alignment of the second SIS domain. PGI is a multifunctional enzyme which as an intracellular dimer catalyzes the reversible isomerization of glucose 6-phosphate to fructose 6-phosphate. As an extracellular protein, PGI also has functions equivalent to neuroleukin (NLK), autocrine motili…	PF00342.19;;	PGI;;	Phosphoglucose isomerase;;	COG0166	COG0166	Glucose-6-phosphate isomerase	G	Carbohydrate transport and metabolism	PRK00179	pgi	glucose-6-phosphate isomerase; Reviewed	-	-	-	-	-	1	1	1		1	2	1	1	1	1	1	2	1	1	1		1	1	1		1			1	1
	11	OG0000331	K21071	pfk, pfp	ATP-dependent phosphofructokinase / diphosphate-dependent phosphofructokinase	cd00363	PFK	Phosphofructokinase, a key regulatory enzyme in glycolysis, catalyzes the phosphorylation of fructose-6-phosphate to fructose-1,6-biphosphate. The members belong to PFK family that includes ATP- and pyrophosphate (PPi)- dependent phosphofructokinases. Some members evolved by gene duplication and thus have a large C-terminal/N-terminal extension comprising a second PFK domain. Generally, ATP-PFKs …	PF00365.20;;	PFK;;	Phosphofructokinase;;	COG0205	COG0205	6-phosphofructokinase	G	Carbohydrate transport and metabolism	PRK14071	PRK14071	6-phosphofructokinase; Provisional	TIGR02483	TIGR02483	PFK_mixed: phosphofructokinase	-	-	1		1	1	1	1	3	1	1	1	1	1		1	1			1		1		1		1	1
		OG0001234	K03841	FBP, fbp	fructose-1,6-bisphosphatase I	cd00354	FBPase	Fructose-1,6-bisphosphatase, an enzyme that catalyzes the hydrolysis of fructose-1,6-biphosphate into fructose-6-phosphate and is critical in gluconeogenesis pathway. The alignment model also includes chloroplastic FBPases and sedoheptulose-1,7-biphosphatases that play a role in pentose phosphate pathway (Calvin cycle).	PF00316.20;;	FBPase;;	Fructose-1-6-bisphosphatase, N-terminal domain;;	COG0158	COG0158	Fructose-1,6-bisphosphatase	G	Carbohydrate transport and metabolism	PRK09293	PRK09293	fructose-1,6-bisphosphatase; Provisional	-	-	-	-	-	1		1	1	1		1	1	1	1	1							1							1
		OG0001342	K02446	glpX	fructose-1,6-bisphosphatase II	cd01516	FBPase_glpX	Bacterial fructose-1,6-bisphosphatase, glpX-encoded. A dimeric enzyme dependent on Mg(2+). glpX-encoded FPBase (FBPase class II) differs from other members of the inositol-phosphatase superfamily by permutation of secondary structure elements. The core structure around the active site is well preserved. In E. coli, FBPase II is part of the glp regulon, which mediates growth on glycerol or sn-glyc…	PF03320.13;;PF07719.17;;	FBPase_glpX;;TPR_2;;	Bacterial fructose-1,6-bisphosphatase, glpX-encoded;;Tetratricopeptide repeat;;	COG1494	COG1494	Fructose-1,6-bisphosphatase/sedoheptulose 1,7-bisphosphatase or related protein	G	Carbohydrate transport and metabolism	PRK09479	glpX	fructose 1,6-bisphosphatase II; Reviewed	-	-	-	-	-	1			1			1	1	1	1	1			1	1			1		1		1		1	3
	12	OG0005084	K01622	K01622	fructose 1,6-bisphosphate aldolase/phosphatase	-	-	-	PF01950.16;;	FBPase_3;;	Fructose-1,6-bisphosphatase;;	COG1980	COG1980	Archaeal fructose 1,6-bisphosphatase	G	Carbohydrate transport and metabolism	-	-	-	-	-	-	-	-		1														1	1		1		1
		OG0002070	K01624	FBA, fbaA	fructose-bisphosphate aldolase, class II	cd00947	TBP_aldolase_IIB	Tagatose-1,6-bisphosphate (TBP) aldolase and related Type B Class II aldolases. TBP aldolase is a tetrameric class II aldolase that catalyzes the reversible condensation of dihydroxyacetone phosphate with glyceraldehyde 3-phsophate to produce tagatose 1,6-bisphosphate. There is an absolute requirement for a divalent metal ion, usually zinc, and in addition the enzymes are activated by monovalent …	PF01116.20;;	F_bP_aldolase;;	Fructose-bisphosphate aldolase class-II;;	COG0191	COG0191	Fructose/tagatose bisphosphate aldolase	G	Carbohydrate transport and metabolism	PRK07084	PRK07084	fructose-bisphosphate aldolase; Provisional	TIGR00167	TIGR00167	cbbA: ketose-bisphosphate aldolase	-	-	1		1					1	1	1	1														1
	13	OG0000391	K00134	GAPDH, gapA	glyceraldehyde 3-phosphate dehydrogenase	-	-	-	PF02800.20;;PF00044.24;;	Gp_dh_C;;Gp_dh_N;;	Glyceraldehyde 3-phosphate dehydrogenase, C-terminal domain;;Glyceraldehyde 3-phosphate dehydrogenase, NAD binding domain;;	COG0057	COG0057	Glyceraldehyde-3-phosphate dehydrogenase/erythrose-4-phosphate dehydrogenase	G	Carbohydrate transport and metabolism	PRK07729	PRK07729	glyceraldehyde-3-phosphate dehydrogenase; Validated	TIGR01534	TIGR01534	GAPDH-I: glyceraldehyde-3-phosphate dehydrogenase, type I	-	-	1	1	1	1	1		1	1	1	1	1	1		1	1	1	1	1	1	1	1	1	1	1	1
	14	OG0000290	K00927	PGK, pgk	phosphoglycerate kinase	cd00318	Phosphoglycerate_kinase	Phosphoglycerate kinase (PGK) is a monomeric enzyme which catalyzes the transfer of the high-energy phosphate group of 1,3-bisphosphoglycerate to ADP, forming ATP and 3-phosphoglycerate. This reaction represents the first of the two substrate-level phosphorylation events in the glycolytic pathway. Substrate-level phosphorylation is defined as production of ATP by a process, which is catalyzed by …	PF00162.19;;	PGK;;	Phosphoglycerate kinase;;	COG0126	COG0126	3-phosphoglycerate kinase	G	Carbohydrate transport and metabolism	PRK13962	PRK13962	bifunctional phosphoglycerate kinase/triosephosphate isomerase; Provisional	-	-	-	-	-	1	1	1	1	1	1	2	1	1	1	1	1		1	1	1	2	1	1	1	1	1	1	1	1
	15	OG0000242	K15635	apgM	2,3-bisphosphoglycerate-independent phosphoglycerate mutase	cd16011	iPGM_like	uncharacterized subfamily of alkaline phosphatase, homologous to 2 3 bisphosphoglycerate independent phosphoglycerate mutase (iPGM) and bacterial phosphopentomutases. The proteins in this subfamily of alkaline phosphatase are not characterized. Their sequences show similarity to 2 3 bisphosphoglycerate independent phosphoglycerate mutase (iPGM) which catalyzes the interconversion of 3-phosphoglyc…	PF10143.9;;PF01676.18;;	PhosphMutase;;Metalloenzyme;;	2,3-bisphosphoglycerate-independent phosphoglycerate mutase;;Metalloenzyme superfamily;;	COG3635	COG3635	2,3-bisphosphoglycerate-independent phosphoglycerate mutase, archeal type	G	Carbohydrate transport and metabolism	PRK04200	PRK04200	cofactor-independent phosphoglycerate mutase; Provisional	TIGR00306	TIGR00306	apgM: phosphoglycerate mutase (2,3-diphosphoglycerate-independent), archaeal form	-	-	1	2		2	2	2	1	2	1	2	1	2	1	2	2	3	2	1	2	1	1		1	2	1
	16	OG0000947	K01689	ENO, eno	enolase	cd03313	enolase	Enolase: Enolases are homodimeric enzymes that catalyse the reversible dehydration of 2-phospho-D-glycerate to phosphoenolpyruvate as part of the glycolytic and gluconeogenesis pathways. The reaction is facilitated by the presence of metal ions.	PF00113.22;;PF03952.16;;	Enolase_C;;Enolase_N;;	Enolase, C-terminal TIM barrel domain;;Enolase, N-terminal domain;;	COG0148	COG0148	Enolase	G	Carbohydrate transport and metabolism	PRK00077	eno	enolase; Provisional	TIGR01060	TIGR01060	eno: phosphopyruvate hydratase	-	-	1	1		1	1	1	1	1	1	1	1		1			1	1	1	1	1	1		1		1
	17	OG0001352	K00873	PK, pyk	pyruvate kinase	cd00288	Pyruvate_Kinase	Pyruvate kinase (PK): Large allosteric enzyme that regulates glycolysis through binding of the substrate, phosphoenolpyruvate, and one or more allosteric effectors. Like other allosteric enzymes, PK has a high substrate affinity R state and a low affinity T state. PK exists as several different isozymes, depending on organism and tissue type. In mammals, there are four PK isozymes: R, found in re…	PF00224.21;;PF02887.16;;	PK;;PK_C;;	Pyruvate kinase, barrel domain;;Pyruvate kinase, alpha/beta domain;;	COG3848	COG3848	Phosphohistidine swiveling domain of PEP-utilizing enzymes	T	Signal transduction mechanisms	PRK06354	PRK06354	pyruvate kinase; Provisional	TIGR01064	TIGR01064	pyruv_kin: pyruvate kinase	-	-		1		1	1	1	1	1	1	1	1														2
		OG0000460	K01006	ppdK	pyruvate, orthophosphate dikinase	-	-	-	PF02896.18;;PF01326.19;;PF00391.23;;	PEP-utilizers_C;;PPDK_N;;PEP-utilizers;;	PEP-utilising enzyme, TIM barrel domain;;Pyruvate phosphate dikinase, PEP/pyruvate binding domain;;PEP-utilising enzyme, mobile domain;;	COG1080	COG1080	Phosphoenolpyruvate-protein kinase (PTS system EI component in bacteria)	G	Carbohydrate transport and metabolism	PRK09279	PRK09279	pyruvate phosphate dikinase; Provisional	TIGR01828	TIGR01828	pyru_phos_dikin: pyruvate, phosphate dikinase	-	-	1	1	1	1	1	1	1	1	1	1	1	1	1	1	1	1	1	2	1	1	1			1	2
	18	OG0001004	K00169	porA	pyruvate ferredoxin oxidoreductase alpha subunit	cd07034	TPP_PYR_PFOR_IOR-alpha_like	Pyrimidine (PYR) binding domain of pyruvate ferredoxin oxidoreductase (PFOR), indolepyruvate ferredoxin oxidoreductase alpha subunit (IOR-alpha), and related proteins. Thiamine pyrophosphate (TPP family), pyrimidine (PYR) binding domain, of pyruvate ferredoxin oxidoreductase (PFOR), indolepyruvate ferredoxin oxidoreductase (IOR) alpha subunit (IOR-alpha), and related proteins, subfamily. The PYR …	PF01855.19;;PF17147.4;;	POR_N;;PFOR_II;;	Pyruvate flavodoxin/ferredoxin oxidoreductase, thiamine diP-bdg;;Pyruvate:ferredoxin oxidoreductase core domain II;;	COG0674	COG0674	Pyruvate:ferredoxin oxidoreductase or related 2-oxoacid:ferredoxin oxidoreductase, alpha subunit	C	Energy production and conversion	PRK08367	porA	pyruvate ferredoxin oxidoreductase subunit alpha; Reviewed	-	-	-	-	-		1		2	1	2		2		2	1	1			1	1	1		1	2	1		1	1
		OG0001052	K00170	porB	pyruvate ferredoxin oxidoreductase beta subunit	cd03376	TPP_PFOR_porB_like	Thiamine pyrophosphate (TPP family), PFOR porB-like subfamily, TPP-binding module; composed of proteins similar to the beta subunit (porB) of the Helicobacter pylori four-subunit pyruvate ferredoxin oxidoreductase (PFOR), which are also found in archaea and some hyperthermophilic bacteria. PFOR catalyzes the oxidative decarboxylation of pyruvate to form acetyl-CoA, a crucial step in many metaboli…	PF02775.21;;	TPP_enzyme_C;;	Thiamine pyrophosphate enzyme, C-terminal TPP binding domain;;	COG1013	COG1013	Pyruvate:ferredoxin oxidoreductase or related 2-oxoacid:ferredoxin oxidoreductase, beta subunit	C	Energy production and conversion	PRK11865	PRK11865	pyruvate ferredoxin oxidoreductase subunit beta; Provisional	-	-	-	-	-	1	1	1	2	1			2		2	1	2					1		1	2	1	1	1
		OG0002214	K00171	porD	pyruvate ferredoxin oxidoreductase delta subunit	cd10549	MtMvhB_like	Uncharacterized polyferredoxin-like protein. This family contains uncharacterized polyferredoxin protein similar to Methanobacterium thermoautotrophicum MvhB. The mvhB is a gene of the methylviologen-reducing hydrogenase operon. It is predicted to contain 12 [4Fe-4S] clusters, and was therefore suggested to be a polyferredoxin. As a subfamily of the beta subunit of the DMSO Reductase (DMSOR) fami…	PF00037.27;;PF12838.7;;PF12837.7;;	Fer4;;Fer4_7;;Fer4_6;;	4Fe-4S binding domain;;4Fe-4S dicluster domain;;4Fe-4S binding domain;;	COG1144	COG1144	Pyruvate:ferredoxin oxidoreductase or related 2-oxoacid:ferredoxin oxidoreductase, delta subunit	C	Energy production and conversion	PRK09624	porD	pyruvate ferredoxin oxidoreductase subunit delta; Reviewed	TIGR02179	TIGR02179	PorD_KorD: 2-oxoacid:acceptor oxidoreductase, delta subunit, pyruvate/2-ketoisovalerate family	-	-		1		1				1		1		1				1	1		1		1		1
		OG0000486	K00172	porG	pyruvate ferredoxin oxidoreductase gamma subunit	cd10564	NapF_like	NapF, iron-sulfur subunit of periplasmic nitrate reductase. This family contains NapF protein, the iron-sulfur subunit of periplasmic nitrate reductase. The periplasmic nitrate reductase NapABC of Escherichia coli likely functions during anaerobic growth in low-nitrate environments; napF operon expression is activated by cyclic AMP receptor protein (Crp). NapF is a subfamily of the beta subunit o…	PF01558.18;;	POR;;	Pyruvate ferredoxin/flavodoxin oxidoreductase;;	COG1144	COG1144	Pyruvate:ferredoxin oxidoreductase or related 2-oxoacid:ferredoxin oxidoreductase, delta subunit	C	Energy production and conversion	PRK08534	PRK08534	pyruvate ferredoxin oxidoreductase subunit gamma; Reviewed	TIGR02179	TIGR02179	PorD_KorD: 2-oxoacid:acceptor oxidoreductase, delta subunit, pyruvate/2-ketoisovalerate family	-	-		1		2	1	1		2		2	1	3		1	1	1	1		1	2	1	1	1	1
		OG0001311	K03737	por, nifJ	pyruvate-ferredoxin/flavodoxin oxidoreductase	cd03377	TPP_PFOR_PNO	Thiamine pyrophosphate (TPP family), PFOR_PNO subfamily, TPP-binding module; composed of proteins similar to the single subunit pyruvate ferredoxin oxidoreductase (PFOR) of Desulfovibrio Africanus, present in bacteria and amitochondriate eukaryotes. This subfamily also includes proteins characterized as pyruvate NADP+ oxidoreductase (PNO). These enzymes are dependent on TPP and a divalent metal c…	-	-	-	COG1145	COG1145	Ferredoxin	C	Energy production and conversion	PRK09622	porA	pyruvate flavodoxin oxidoreductase subunit alpha; Reviewed	TIGR02176	TIGR02176	pyruv_ox_red: pyruvate:ferredoxin (flavodoxin) oxidoreductase	-	-			1	1	1	1		1	1	1	1							1		1		1			1
		OG0000820	K00174	korA, oorA, oforA	2-oxoglutarate/2-oxoacid ferredoxin oxidoreductase subunit alpha	-	-	-	PF01558.18;;	POR;;	Pyruvate ferredoxin/flavodoxin oxidoreductase;;	COG1014	COG1014	Pyruvate:ferredoxin oxidoreductase or related 2-oxoacid:ferredoxin oxidoreductase, gamma subunit	C	Energy production and conversion	PRK08338	PRK08338	2-oxoglutarate ferredoxin oxidoreductase subunit gamma; Validated	-	-	-	-	-		1	1	1	1	1	1	1	2	1	1	1	1	1	1	1	1	1	1		1		1	1	1
		OG0000097	K00174	korA, oorA, oforA	2-oxoglutarate/2-oxoacid ferredoxin oxidoreductase subunit alpha	cd07034	TPP_PYR_PFOR_IOR-alpha_like	Pyrimidine (PYR) binding domain of pyruvate ferredoxin oxidoreductase (PFOR), indolepyruvate ferredoxin oxidoreductase alpha subunit (IOR-alpha), and related proteins. Thiamine pyrophosphate (TPP family), pyrimidine (PYR) binding domain, of pyruvate ferredoxin oxidoreductase (PFOR), indolepyruvate ferredoxin oxidoreductase (IOR) alpha subunit (IOR-alpha), and related proteins, subfamily. The PYR …	PF01855.19;;PF17147.4;;PF02780.20;;	POR_N;;PFOR_II;;Transketolase_C;;	Pyruvate flavodoxin/ferredoxin oxidoreductase, thiamine diP-bdg;;Pyruvate:ferredoxin oxidoreductase core domain II;;Transketolase, C-terminal domain;;	COG0674	COG0674	Pyruvate:ferredoxin oxidoreductase or related 2-oxoacid:ferredoxin oxidoreductase, alpha subunit	C	Energy production and conversion	PRK07119	PRK07119	2-ketoisovalerate ferredoxin reductase; Validated	-	-	-	-	-	2	2	1	2	2	2	2	2	2	2	2	1	4	1		4	2	2	4	2	4		4		3
		OG0001438	K00174	korA, oorA, oforA	2-oxoglutarate/2-oxoacid ferredoxin oxidoreductase subunit alpha	cd07034	TPP_PYR_PFOR_IOR-alpha_like	Pyrimidine (PYR) binding domain of pyruvate ferredoxin oxidoreductase (PFOR), indolepyruvate ferredoxin oxidoreductase alpha subunit (IOR-alpha), and related proteins. Thiamine pyrophosphate (TPP family), pyrimidine (PYR) binding domain, of pyruvate ferredoxin oxidoreductase (PFOR), indolepyruvate ferredoxin oxidoreductase (IOR) alpha subunit (IOR-alpha), and related proteins, subfamily. The PYR …	PF01855.19;;PF01558.18;;PF17147.4;;	POR_N;;POR;;PFOR_II;;	Pyruvate flavodoxin/ferredoxin oxidoreductase, thiamine diP-bdg;;Pyruvate ferredoxin/flavodoxin oxidoreductase;;Pyruvate:ferredoxin oxidoreductase core domain II;;	COG1014	COG1014	Pyruvate:ferredoxin oxidoreductase or related 2-oxoacid:ferredoxin oxidoreductase, gamma subunit	C	Energy production and conversion	PRK08659	PRK08659	2-oxoglutarate ferredoxin oxidoreductase subunit alpha; Validated	TIGR03710	TIGR03710	OAFO_sf: 2-oxoacid:acceptor oxidoreductase, alpha subunit	-	-		1		1	1	1	3	1		1			1						1		1		1		1
		OG0000550	K00175	korB, oorB, oforB	2-oxoglutarate/2-oxoacid ferredoxin oxidoreductase subunit beta	cd03375	TPP_OGFOR	Thiamine pyrophosphate (TPP family), 2-oxoglutarate ferredoxin oxidoreductase (OGFOR) subfamily, TPP-binding module; OGFOR catalyzes the oxidative decarboxylation of 2-oxo-acids, with ferredoxin acting as an electron acceptor. In the TCA cycle, OGFOR catalyzes the oxidative decarboxylation of 2-oxoglutarate to succinyl-CoA. In the reductive tricarboxylic acid cycle found in the anaerobic autotrop…	PF02775.21;;	TPP_enzyme_C;;	Thiamine pyrophosphate enzyme, C-terminal TPP binding domain;;	COG1013	COG1013	Pyruvate:ferredoxin oxidoreductase or related 2-oxoacid:ferredoxin oxidoreductase, beta subunit	C	Energy production and conversion	PRK09628	oorB	2-oxoglutarate-acceptor oxidoreductase subunit OorB; Reviewed	-	-	-	-	-	1	1		1	1	1	1	1	1	1	1	1	2			2	1	1	2	1	2		2		1
		OG0000165	K00175	korB, oorB, oforB	2-oxoglutarate/2-oxoacid ferredoxin oxidoreductase subunit beta	cd03375	TPP_OGFOR	Thiamine pyrophosphate (TPP family), 2-oxoglutarate ferredoxin oxidoreductase (OGFOR) subfamily, TPP-binding module; OGFOR catalyzes the oxidative decarboxylation of 2-oxo-acids, with ferredoxin acting as an electron acceptor. In the TCA cycle, OGFOR catalyzes the oxidative decarboxylation of 2-oxoglutarate to succinyl-CoA. In the reductive tricarboxylic acid cycle found in the anaerobic autotrop…	PF02775.21;;	TPP_enzyme_C;;	Thiamine pyrophosphate enzyme, C-terminal TPP binding domain;;	COG1013	COG1013	Pyruvate:ferredoxin oxidoreductase or related 2-oxoacid:ferredoxin oxidoreductase, beta subunit	C	Energy production and conversion	PRK05778	PRK05778	2-oxoglutarate ferredoxin oxidoreductase subunit beta; Validated	TIGR02177	TIGR02177	PorB_KorB: 2-oxoacid:acceptor oxidoreductase, beta subunit, pyruvate/2-ketoisovalerate family	-	-	1	2	1	2	2	2	5	2	1	2	1		3			2	1	1	3		3		2		2
	19	OG0002297	K01596	E4.1.1.32, pckA, PCK	phosphoenolpyruvate carboxykinase (GTP)	cd00819	PEPCK_GTP	Phosphoenolpyruvate carboxykinase (PEPCK), a critical gluconeogenic enzyme, catalyzes the first committed step in the diversion of tricarboxylic acid cycle intermediates toward gluconeogenesis. It catalyzes the reversible decarboxylation and phosphorylation of oxaloacetate to yield phosphoenolpyruvate and carbon dioxide, using a nucleotide molecule (GTP) for the phosphoryl transfer, and has a str…	PF00821.18;;PF17297.2;;	PEPCK_GTP;;PEPCK_N;;	Phosphoenolpyruvate carboxykinase C-terminal P-loop domain;;Phosphoenolpyruvate carboxykinase N-terminal domain;;	COG1274	COG1274	Phosphoenolpyruvate carboxykinase, GTP-dependent	C	Energy production and conversion	PRK04210	PRK04210	phosphoenolpyruvate carboxykinase; Provisional	-	-	-	-	-		1					1						1				1	1	1	1	1		1
		OG0001465	K01610	E4.1.1.49, pckA	phosphoenolpyruvate carboxykinase (ATP)	cd01919	PEPCK	Phosphoenolpyruvate carboxykinase (PEPCK), a critical gluconeogenic enzyme, catalyzes the first committed step in the diversion of tricarboxylic acid cycle intermediates toward gluconeogenesis. It catalyzes the reversible decarboxylation and phosphorylation of oxaloacetate to yield phosphoenolpyruvate and carbon dioxide, using a nucleotide molecule (ATP or GTP) for the phosphoryl transfer, and ha…	PF01293.20;;PF00821.18;;	PEPCK_ATP;;PEPCK_GTP;;	Phosphoenolpyruvate carboxykinase;;Phosphoenolpyruvate carboxykinase C-terminal P-loop domain;;	COG1866	COG1866	Phosphoenolpyruvate carboxykinase, ATP-dependent	C	Energy production and conversion	PRK09344	PRK09344	phosphoenolpyruvate carboxykinase; Provisional	TIGR00224	TIGR00224	pckA: phosphoenolpyruvate carboxykinase (ATP)	-	-			1	1	1	1	2	1	1	1	1	1		1	1							1		1	1
Tricarboxylic acid cycle	20	OG0002013	K01647	CS, gltA	citrate synthase	cd06114	EcCS_like	Escherichia coli (Ec) citrate synthase (CS) GltA_like. CS catalyzes the condensation of acetyl coenzyme A (AcCoA) and oxalacetate (OAA) to form citrate and coenzyme A (CoA), the first step in the citric acid cycle (TCA or Krebs cycle). The overall CS reaction is thought to proceed through three partial reactions and involves both closed and open conformational forms of the enzyme: a) the carbanio…	PF00285.21;;	Citrate_synt;;	Citrate synthase, C-terminal domain;;	COG0372	COG0372	Citrate synthase	C	Energy production and conversion	PRK05614	gltA	type II citrate synthase; Reviewed	TIGR01798	TIGR01798	cit_synth_I: citrate (Si)-synthase	-	-	1		2				2											1		1
		OG0001325	K05942	E2.3.3.3	citrate (Re)-synthase	cd07947	DRE_TIM_Re_CS	Clostridium kluyveri Re-citrate synthase and related proteins, catalytic TIM barrel domain. Re-citrate synthase (Re-CS) is a Clostridium kluyveri enzyme that converts acetyl-CoA and oxaloacetate to citrate. In most organisms, this reaction is catalyzed by Si-citrate synthase which is Si-face stereospecific with respect to C-2 of oxaloacetate, and phylogenetically unrelated to Re-citrate synthase.…	PF00682.19;;	HMGL-like;;	HMGL-like;;	COG0119	COG0119	Isopropylmalate/homocitrate/citramalate synthases	E	Amino acid transport and metabolism	PRK11858	aksA	trans-homoaconitate synthase; Reviewed	-	-	-	-	-		1		1	1	1		1	1	1	1	1			1	1			1		1		1	1	1
	21	OG0000096	K01681	ACO, acnA	aconitate hydratase	cd01583	IPMI	3-isopropylmalate dehydratase catalyzes the isomerization between 2-isopropylmalate and 3-isopropylmalate. Aconatase-like catalytic domain of 3-isopropylmalate dehydratase and related uncharacterized proteins. 3-isopropylmalate dehydratase catalyzes the isomerization between 2-isopropylmalate and 3-isopropylmalate, via the formation of 2-isopropylmaleate 3-isopropylmalate. IPMI is involved in fun…	PF00330.20;;	Aconitase;;	Aconitase family (aconitate hydratase);;	COG1048	COG1048	Aconitase A	C	Energy production and conversion	PRK07229	PRK07229	aconitate hydratase; Validated	TIGR02086	TIGR02086	IPMI_arch: 3-isopropylmalate dehydratase, large subunit	-	-	2	2	1	2	2	2	3	2	2	3	2	1	2	1	1	2		3	2	1	2	1	2	2	2
	22	OG0000993	K00031	IDH1, IDH2, icd	isocitrate dehydrogenase	-	-	-	PF00180.20;;	Iso_dh;;	Isocitrate/isopropylmalate dehydrogenase;;	COG0538	COG0538	Isocitrate dehydrogenase	C	Energy production and conversion	PRK07006	PRK07006	isocitrate dehydrogenase; Reviewed	TIGR00183	TIGR00183	prok_nadp_idh: isocitrate dehydrogenase, NADP-dependent	-	-	1	1	1	1	1	2		1	1	1	1	2		1			1		1		1				1
	23	OG0000820	K00174	korA, oorA, oforA	2-oxoglutarate/2-oxoacid ferredoxin oxidoreductase subunit alpha	-	-	-	PF01558.18;;	POR;;	Pyruvate ferredoxin/flavodoxin oxidoreductase;;	COG1014	COG1014	Pyruvate:ferredoxin oxidoreductase or related 2-oxoacid:ferredoxin oxidoreductase, gamma subunit	C	Energy production and conversion	PRK08338	PRK08338	2-oxoglutarate ferredoxin oxidoreductase subunit gamma; Validated	-	-	-	-	-		1	1	1	1	1	1	1	2	1	1	1	1	1	1	1	1	1	1		1		1	1	1
		OG0000097	K00174	korA, oorA, oforA	2-oxoglutarate/2-oxoacid ferredoxin oxidoreductase subunit alpha	cd07034	TPP_PYR_PFOR_IOR-alpha_like	Pyrimidine (PYR) binding domain of pyruvate ferredoxin oxidoreductase (PFOR), indolepyruvate ferredoxin oxidoreductase alpha subunit (IOR-alpha), and related proteins. Thiamine pyrophosphate (TPP family), pyrimidine (PYR) binding domain, of pyruvate ferredoxin oxidoreductase (PFOR), indolepyruvate ferredoxin oxidoreductase (IOR) alpha subunit (IOR-alpha), and related proteins, subfamily. The PYR …	PF01855.19;;PF17147.4;;PF02780.20;;	POR_N;;PFOR_II;;Transketolase_C;;	Pyruvate flavodoxin/ferredoxin oxidoreductase, thiamine diP-bdg;;Pyruvate:ferredoxin oxidoreductase core domain II;;Transketolase, C-terminal domain;;	COG0674	COG0674	Pyruvate:ferredoxin oxidoreductase or related 2-oxoacid:ferredoxin oxidoreductase, alpha subunit	C	Energy production and conversion	PRK07119	PRK07119	2-ketoisovalerate ferredoxin reductase; Validated	-	-	-	-	-	2	2	1	2	2	2	2	2	2	2	2	1	4	1		4	2	2	4	2	4		4		3
		OG0001438	K00174	korA, oorA, oforA	2-oxoglutarate/2-oxoacid ferredoxin oxidoreductase subunit alpha	cd07034	TPP_PYR_PFOR_IOR-alpha_like	Pyrimidine (PYR) binding domain of pyruvate ferredoxin oxidoreductase (PFOR), indolepyruvate ferredoxin oxidoreductase alpha subunit (IOR-alpha), and related proteins. Thiamine pyrophosphate (TPP family), pyrimidine (PYR) binding domain, of pyruvate ferredoxin oxidoreductase (PFOR), indolepyruvate ferredoxin oxidoreductase (IOR) alpha subunit (IOR-alpha), and related proteins, subfamily. The PYR …	PF01855.19;;PF01558.18;;PF17147.4;;	POR_N;;POR;;PFOR_II;;	Pyruvate flavodoxin/ferredoxin oxidoreductase, thiamine diP-bdg;;Pyruvate ferredoxin/flavodoxin oxidoreductase;;Pyruvate:ferredoxin oxidoreductase core domain II;;	COG1014	COG1014	Pyruvate:ferredoxin oxidoreductase or related 2-oxoacid:ferredoxin oxidoreductase, gamma subunit	C	Energy production and conversion	PRK08659	PRK08659	2-oxoglutarate ferredoxin oxidoreductase subunit alpha; Validated	TIGR03710	TIGR03710	OAFO_sf: 2-oxoacid:acceptor oxidoreductase, alpha subunit	-	-		1		1	1	1	3	1		1			1						1		1		1		1
		OG0000550	K00175	korB, oorB, oforB	2-oxoglutarate/2-oxoacid ferredoxin oxidoreductase subunit beta	cd03375	TPP_OGFOR	Thiamine pyrophosphate (TPP family), 2-oxoglutarate ferredoxin oxidoreductase (OGFOR) subfamily, TPP-binding module; OGFOR catalyzes the oxidative decarboxylation of 2-oxo-acids, with ferredoxin acting as an electron acceptor. In the TCA cycle, OGFOR catalyzes the oxidative decarboxylation of 2-oxoglutarate to succinyl-CoA. In the reductive tricarboxylic acid cycle found in the anaerobic autotrop…	PF02775.21;;	TPP_enzyme_C;;	Thiamine pyrophosphate enzyme, C-terminal TPP binding domain;;	COG1013	COG1013	Pyruvate:ferredoxin oxidoreductase or related 2-oxoacid:ferredoxin oxidoreductase, beta subunit	C	Energy production and conversion	PRK09628	oorB	2-oxoglutarate-acceptor oxidoreductase subunit OorB; Reviewed	-	-	-	-	-	1	1		1	1	1	1	1	1	1	1	1	2			2	1	1	2	1	2		2		1
		OG0000165	K00175	korB, oorB, oforB	2-oxoglutarate/2-oxoacid ferredoxin oxidoreductase subunit beta	cd03375	TPP_OGFOR	Thiamine pyrophosphate (TPP family), 2-oxoglutarate ferredoxin oxidoreductase (OGFOR) subfamily, TPP-binding module; OGFOR catalyzes the oxidative decarboxylation of 2-oxo-acids, with ferredoxin acting as an electron acceptor. In the TCA cycle, OGFOR catalyzes the oxidative decarboxylation of 2-oxoglutarate to succinyl-CoA. In the reductive tricarboxylic acid cycle found in the anaerobic autotrop…	PF02775.21;;	TPP_enzyme_C;;	Thiamine pyrophosphate enzyme, C-terminal TPP binding domain;;	COG1013	COG1013	Pyruvate:ferredoxin oxidoreductase or related 2-oxoacid:ferredoxin oxidoreductase, beta subunit	C	Energy production and conversion	PRK05778	PRK05778	2-oxoglutarate ferredoxin oxidoreductase subunit beta; Validated	TIGR02177	TIGR02177	PorB_KorB: 2-oxoacid:acceptor oxidoreductase, beta subunit, pyruvate/2-ketoisovalerate family	-	-	1	2	1	2	2	2	5	2	1	2	1		3			2	1	1	3		3		2		2
		OG0001294	K00176	korD, oorD	2-oxoglutarate ferredoxin oxidoreductase subunit delta	cd10549	MtMvhB_like	Uncharacterized polyferredoxin-like protein. This family contains uncharacterized polyferredoxin protein similar to Methanobacterium thermoautotrophicum MvhB. The mvhB is a gene of the methylviologen-reducing hydrogenase operon. It is predicted to contain 12 [4Fe-4S] clusters, and was therefore suggested to be a polyferredoxin. As a subfamily of the beta subunit of the DMSO Reductase (DMSOR) fami…	PF12838.7;;PF00037.27;;	Fer4_7;;Fer4;;	4Fe-4S dicluster domain;;4Fe-4S binding domain;;	COG1143	COG1143	Formate hydrogenlyase subunit 6/NADH:ubiquinone oxidoreductase 23 kD subunit (chain I)	C	Energy production and conversion	PRK09626	oorD	2-oxoglutarate-acceptor oxidoreductase subunit OorD; Reviewed	-	-	-	-	-		1		1	1	1		1	1	1	1		2			2	1		2		2		2		1
		OG0000456	K00177	korC, oorC	2-oxoglutarate ferredoxin oxidoreductase subunit gamma	-	-	-	PF01558.18;;	POR;;	Pyruvate ferredoxin/flavodoxin oxidoreductase;;	COG1014	COG1014	Pyruvate:ferredoxin oxidoreductase or related 2-oxoacid:ferredoxin oxidoreductase, gamma subunit	C	Energy production and conversion	PRK08537	PRK08537	2-oxoglutarate ferredoxin oxidoreductase subunit gamma; Validated	TIGR02175	TIGR02175	PorC_KorC: 2-oxoacid:acceptor oxidoreductase, gamma subunit, pyruvate/2-ketoisovalerate family	-	-	1	1		1		1	1	1	1	1	1	1	2			2	1	1	2	1	2	1	2	2	1
	24	OG0000807	K01902	sucD	succinyl-CoA synthetase alpha subunit	-	-	-	PF02629.19;;PF00549.19;;PF13607.6;;	CoA_binding;;Ligase_CoA;;Succ_CoA_lig;;	CoA binding domain;;CoA-ligase;;Succinyl-CoA ligase like flavodoxin domain;;	COG0074	COG0074	Succinyl-CoA synthetase, alpha subunit	C	Energy production and conversion	PRK05678	PRK05678	succinyl-CoA synthetase subunit alpha; Validated	TIGR01019	TIGR01019	sucCoAalpha: succinate-CoA ligase, alpha subunit	-	-		1		1	1	1	1	1	1	1	1		1			1		1	1	1	1		1		1
		OG0000829	K01902	sucD	succinyl-CoA synthetase alpha subunit	-	-	-	PF04390.12;;	LptE;;	Lipopolysaccharide-assembly;;	COG2980	COG2980	Outer membrane lipoprotein LptE/RlpB (LPS assembly)	M	Cell wall/membrane/envelope biogenesis	-	-	-	-	-	-	-	-	1	1	1	1	1	1	1	1	1	1	1	1	1	1	1	1	1	1	1	1	1	1	1	1	1
		OG0000593	K01903	sucC	succinyl-CoA synthetase beta subunit	-	-	-	PF08442.10;;PF00549.19;;PF13549.6;;PF01071.19;;	ATP-grasp_2;;Ligase_CoA;;ATP-grasp_5;;GARS_A;;	ATP-grasp domain;;CoA-ligase;;ATP-grasp domain;;Phosphoribosylglycinamide synthetase, ATP-grasp (A) domain;;	COG0045	COG0045	Succinyl-CoA synthetase, beta subunit	C	Energy production and conversion	PRK00696	sucC	succinyl-CoA synthetase subunit beta; Provisional	TIGR01016	TIGR01016	sucCoAbeta: succinate-CoA ligase, beta subunit	-	-		1		1	1	1	2	1	1	2	1	1	1		1	1		1	1	1	1		1	1	1
	25	OG0000109	K00239	sdhA, frdA	succinate dehydrogenase / fumarate reductase, flavoprotein subunit	-	-	-	PF00890.24;;PF02910.20;;PF07992.14;;	FAD_binding_2;;Succ_DH_flav_C;;Pyr_redox_2;;	FAD binding domain;;Fumarate reductase flavoprotein C-term;;Pyridine nucleotide-disulphide oxidoreductase;;	COG1053	COG1053	Succinate dehydrogenase/fumarate reductase, flavoprotein subunit	C	Energy production and conversion	PLN02815	PLN02815	L-aspartate oxidase	TIGR00551	TIGR00551	nadB: L-aspartate oxidase	-	-	2	2	1	2	2	2	3	3	2	3	2	1		1	1	2	1	2	2	2	2	1	1	3	4
		OG0002847	K00240	sdhB, frdB	succinate dehydrogenase / fumarate reductase, iron-sulfur subunit	cd01916	ACS_1	Acetyl-CoA synthase (ACS), also known as acetyl-CoA decarbonylase, is found in acetogenic and methanogenic organisms and is responsible for the synthesis and breakdown of acetyl-CoA. ACS forms a heterotetramer with carbon monoxide dehydrogenase (CODH) consisting of two ACS and two CODH subunits. CODH reduces carbon dioxide to carbon monoxide and ACS then synthesizes acetyl-CoA from carbon monoxid…	PF13085.6;;PF13183.6;;PF12838.7;;PF13534.6;;PF13237.6;;PF00037.27;;	Fer2_3;;Fer4_8;;Fer4_7;;Fer4_17;;Fer4_10;;Fer4;;	2Fe-2S iron-sulfur cluster binding domain;;4Fe-4S dicluster domain;;4Fe-4S dicluster domain;;4Fe-4S dicluster domain;;4Fe-4S dicluster domain;;4Fe-4S binding domain;;	COG0479	COG0479	Succinate dehydrogenase/fumarate reductase, Fe-S protein subunit	C	Energy production and conversion	PRK07570	PRK07570	succinate dehydrogenase/fumarate reductase iron-sulfur subunit; Validated	TIGR00384	TIGR00384	dhsB: succinate dehydrogenase and fumarate reductase iron-sulfur protein	-	-	1						1											2		1
		OG0001330	K00240	sdhB, frdB	succinate dehydrogenase / fumarate reductase, iron-sulfur subunit	-	-	-	PF13085.6;;PF13183.6;;PF13237.6;;PF13534.6;;PF00111.27;;	Fer2_3;;Fer4_8;;Fer4_10;;Fer4_17;;Fer2;;	2Fe-2S iron-sulfur cluster binding domain;;4Fe-4S dicluster domain;;4Fe-4S dicluster domain;;4Fe-4S dicluster domain;;2Fe-2S iron-sulfur cluster binding domain;;	COG0479	COG0479	Succinate dehydrogenase/fumarate reductase, Fe-S protein subunit	C	Energy production and conversion	PRK05950	sdhB	succinate dehydrogenase iron-sulfur subunit; Reviewed	TIGR00384	TIGR00384	dhsB: succinate dehydrogenase and fumarate reductase iron-sulfur protein	-	-		1		1	1	1		2	1	2	1	1		1	1	1			1		1		1	1	1
		OG0002571	K00241	sdhC, frdC	succinate dehydrogenase / fumarate reductase, cytochrome b subunit	cd03498	SQR_TypeB_2_TM	Succinate:quinone oxidoreductase (SQR)-like Type B subfamily 2, transmembrane subunit; composed of proteins with similarity to the SQRs of Geobacter metallireducens and Corynebacterium glutamicum. SQR catalyzes the oxidation of succinate to fumarate coupled to the reduction of quinone to quinol. C. glutamicum SQR reduces low potential quinones such as menaquinone. SQR is also called succinate deh…	PF01127.22;;	Sdh_cyt;;	Succinate dehydrogenase/Fumarate reductase transmembrane subunit;;	-	-	-	-	-	-	-	-	TIGR02046	TIGR02046	sdhC_b558_fam: succinate dehydrogenase (or fumarate reductase) cytochrome b subunit, b558 family	-	-	1		1				2											1		1
		OG0001591	K00241	sdhC, frdC	succinate dehydrogenase / fumarate reductase, cytochrome b subunit	cd03501	SQR_TypeA_SdhC_like	Succinate:quinone oxidoreductase (SQR) Type A subfamily, Succinate dehydrogenase C (SdhC)-like subunit; SQR catalyzes the oxidation of succinate to fumarate coupled to the reduction of quinone to quinol. Members of this subfamily reduce low potential quinones such as menaquinone and thermoplasmaquinone. SQR is also called succinate dehydrogenase or Complex II, and is part of the citric acid cycle…	PF01127.22;;	Sdh_cyt;;	Succinate dehydrogenase/Fumarate reductase transmembrane subunit;;	COG2009	COG2009	Succinate dehydrogenase/fumarate reductase, cytochrome b subunit	C	Energy production and conversion	PRK09487	sdhC	succinate dehydrogenase cytochrome b556 large membrane subunit; Provisional	TIGR02970	TIGR02970	succ_dehyd_cytB: succinate dehydrogenase, cytochrome b556 subunit	-	-		1			1			1	1	1	1		1	1		1			1		1		1	1	1
		OG0001956	K00242	sdhD, frdD	succinate dehydrogenase / fumarate reductase, membrane anchor subunit	cd03500	SQR_TypeA_SdhD_like	Succinate:quinone oxidoreductase (SQR) Type A subfamily, Succinate dehydrogenase D (SdhD)-like subunit; SQR catalyzes the oxidation of succinate to fumarate coupled to the reduction of quinone to quinol. Members of this subfamily reduce low potential quinones such as menaquinone and thermoplasmaquinone. SQR is also called succinate dehydrogenase or Complex II, and is part of the citric acid cycle…	PF01127.22;;	Sdh_cyt;;	Succinate dehydrogenase/Fumarate reductase transmembrane subunit;;	COG2142	COG2142	Succinate dehydrogenase, hydrophobic anchor subunit	C	Energy production and conversion	-	-	-	-	-	-	-	-		1			1	1		1	1				1	1		1			1		1		1
	26	OG0000821	K01677	E4.2.1.2AA, fumA	fumarate hydratase subunit alpha	-	-	-	PF05681.14;;	Fumerase;;	Fumarate hydratase (Fumerase);;	COG1951	COG1951	Tartrate dehydratase alpha subunit/Fumarate hydratase class I, N-terminal domain	C	Energy production and conversion	PRK06246	PRK06246	fumarate hydratase; Provisional	TIGR00722	TIGR00722	ttdA_fumA_fumB: hydrolyase, tartrate alpha subunit/fumarate domain protein, Fe-S type	-	-		2		1	1	1	1	1	1	1	1	1	3	1	1	2	1	1	2	1	2		2	1	1
		OG0001061	K01678	E4.2.1.2AB, fumB	fumarate hydratase subunit beta	-	-	-	PF05683.12;;	Fumerase_C;;	Fumarase C-terminus;;	COG1838	COG1838	Tartrate dehydratase beta subunit/Fumarate hydratase class I, C-terminal domain	C	Energy production and conversion	PRK06842	PRK06842	fumarate hydratase; Provisional	TIGR00723	TIGR00723	ttdB_fumA_fumB: hydrolyase, tartrate beta subunit/fumarate domain protein, Fe-S type	-	-		1		1	1	1	1	1	1	1	1	1	1	1	1	1	1	1	1	1	1		1	1	1
	27	OG0000384	K00024	mdh	malate dehydrogenase	cd01339	LDH-like_MDH	L-lactate dehydrogenase-like malate dehydrogenase proteins. Members of this subfamily have an LDH-like structure and an MDH enzymatic activity. Some members, like MJ0490 from Methanococcus jannaschii, exhibit both MDH and LDH activities. Tetrameric MDHs, including those from phototrophic bacteria, are more similar to LDHs than to other MDHs. LDH catalyzes the last step of glycolysis in which pyru…	PF00056.23;;PF02866.18;;	Ldh_1_N;;Ldh_1_C;;	lactate/malate dehydrogenase, NAD binding domain;;lactate/malate dehydrogenase, alpha/beta C-terminal domain;;	COG0039	COG0039	Malate/lactate dehydrogenase	C	Energy production and conversion	PRK06223	PRK06223	malate dehydrogenase; Reviewed	TIGR01763	TIGR01763	MalateDH_bact: malate dehydrogenase, NAD-dependent	-	-	2	1	2	1	1	1	1	1	1	1	1	1	1	1		1		1	1	1	1		1		1
Glutamate metabiolism	28	OG0002851	K00265	gltB	glutamate synthase (NADPH) large chain	cd00713	GltS	Glutamine amidotransferases class-II (Gn-AT), glutamate synthase (GltS)-type. GltS is a homodimer that synthesizes L-glutamate from 2-oxoglutarate and L-glutamine, an important step in ammonia assimilation in bacteria, cyanobacteria and plants. The N-terminal glutaminase domain catalyzes the hydrolysis of glutamine to glutamic acid and ammonia, and has a fold similar to that of other glutamine am…	PF00310.21;;PF01645.17;;PF04898.14;;PF01493.19;;	GATase_2;;Glu_synthase;;Glu_syn_central;;GXGXG;;	Glutamine amidotransferases class-II;;Conserved region in glutamate synthase;;Glutamate synthase central domain;;GXGXG motif;;	COG0070	COG0070	Glutamate synthase domain 3	E	Amino acid transport and metabolism	PRK11750	gltB	glutamate synthase subunit alpha; Provisional	-	-	-	-	-	1						1											1		1
		OG0000013	K00266	gltD	glutamate synthase (NADPH) small chain	cd10549	MtMvhB_like	Uncharacterized polyferredoxin-like protein. This family contains uncharacterized polyferredoxin protein similar to Methanobacterium thermoautotrophicum MvhB. The mvhB is a gene of the methylviologen-reducing hydrogenase operon. It is predicted to contain 12 [4Fe-4S] clusters, and was therefore suggested to be a polyferredoxin. As a subfamily of the beta subunit of the DMSO Reductase (DMSOR) fami…	-	-	-	COG1143	COG1143	Formate hydrogenlyase subunit 6/NADH:ubiquinone oxidoreductase 23 kD subunit (chain I)	C	Energy production and conversion	PRK12814	PRK12814	putative NADPH-dependent glutamate synthase small subunit; Provisional	TIGR01316	TIGR01316	gltA: glutamate synthase (NADPH), homotetrameric	-	-	8	7	3	4	4	4	6	4	4	4	4	2	2	2	3	2	4	6	4	3	4	3	3	4	4
		OG0001278	K00266	gltD	glutamate synthase (NADPH) small chain	-	-	-	-	-	-	-	-	-	-	-	-	-	-	-	-	-	-	-		1		1	1	1	1	1	1	1	1		1		1	1		1	1		1		1		1
	29	OG0000162	K00261	GLUD1_2, gdhA	glutamate dehydrogenase (NAD(P)+)	cd01076	NAD_bind_1_Glu_DH	NAD(P) binding domain of glutamate dehydrogenase, subgroup 1. Amino acid dehydrogenase (DH) is a widely distributed family of enzymes that catalyzes the oxidative deamination of an amino acid to its keto acid and ammonia with concomitant reduction of NADP+. Glutamate DH is a multidomain enzyme that catalyzes the reaction from glutamate to 2-oxyoglutarate and ammonia in the presence of NAD or NADP…	PF00208.21;;PF02812.18;;	ELFV_dehydrog;;ELFV_dehydrog_N;;	Glutamate/Leucine/Phenylalanine/Valine dehydrogenase;;Glu/Leu/Phe/Val dehydrogenase, dimerisation domain;;	COG0334	COG0334	Glutamate dehydrogenase/leucine dehydrogenase	E	Amino acid transport and metabolism	PLN02477	PLN02477	glutamate dehydrogenase	-	-	-	-	-	1	1	2	2	2	2	3	2	2	2	1		1				1	2	1	2	1	3	1	1	2
	30	OG0001281	K01915	glnA, GLUL	glutamine synthetase	-	-	-	PF00120.24;;PF03951.19;;	Gln-synt_C;;Gln-synt_N;;	Glutamine synthetase, catalytic domain;;Glutamine synthetase, beta-Grasp domain;;	COG0174	COG0174	Glutamine synthetase	E	Amino acid transport and metabolism	PRK09469	glnA	glutamine synthetase; Provisional	TIGR00653	TIGR00653	GlnA: glutamine synthetase, type I	-	-		1		1	1	1		1	1	1	1	1	1	1	1	1	1		1		1	1	1	1	1
		OG0002163	K01915	glnA, GLUL	glutamine synthetase	-	-	-	PF12437.8;;PF18318.1;;PF00120.24;;	GSIII_N;;Gln-synt_C-ter;;Gln-synt_C;;	Glutamine synthetase type III N terminal;;Glutamine synthetase C-terminal domain;;Glutamine synthetase, catalytic domain;;	COG3968	COG3968	Glutamine synthetase type III	E	Amino acid transport and metabolism	PRK09469	glnA	glutamine synthetase; Provisional	-	-	-	-	-			1		1	1	1											1		1
Anammox	31	OG0001247	K20932	K20932	hydrazine synthase subunit	-	-	-	PF10282.9;;PF02239.16;;PF07676.12;;	Lactonase;;Cytochrom_D1;;PD40;;	Lactonase, 7-bladed beta-propeller;;Cytochrome D1 heme domain;;WD40-like Beta Propeller Repeat;;	COG3391	COG3391	DNA-binding beta-propeller fold protein YncE	R	General function prediction only	-	-	-	TIGR02276	TIGR02276	beta_rpt_yvtn: 40-residue YVTN family beta-propeller repeat	-	-	1	1	1	2	1	1		2	1	1	1		1			1		1	1	1	1		1		1
		OG0001192	K20934	K20934	hydrazine synthase subunit	-	-	-	PF18582.1;;	HZS_alpha;;	Hydrazine synthase alpha subunit middle domain;;	COG0823	COG0823	Periplasmic component of the Tol biopolymer transport system	U	Intracellular trafficking, secretion, and vesicular transport	-	-	-	-	-	-	-	-		1		2	1	1	1	2	1	1	1	1	1	1	1	1	1	1	1	1	1	1	1	1	1
		OG0000587	K20933	K20933	hydrazine synthase subunit	-	-	-	PF03150.14;;PF13442.6;;PF00034.21;;	CCP_MauG;;Cytochrome_CBB3;;Cytochrom_C;;	Di-haem cytochrome c peroxidase;;Cytochrome C oxidase, cbb3-type, subunit III;;Cytochrome c;;	COG3391	COG3391	DNA-binding beta-propeller fold protein YncE	R	General function prediction only	-	-	-	TIGR02276	TIGR02276	beta_rpt_yvtn: 40-residue YVTN family beta-propeller repeat	-	-		1		3	1	1	2	3	1		1		1			1		1	2	2	1	1	1		1
	32	OG0000028	K10535	hao	hydroxylamine dehydrogenase	-	-	-	PF13447.6;;	Multi-haem_cyto;;	Seven times multi-haem cytochrome CxxCH;;	COG2010	COG2010	Cytochrome c, mono- and diheme variants	C	Energy production and conversion	-	-	-	-	-	-	-	-		5	2	5	3	2	5	5	4	4	2	2	4	1	1	4	2	4	4	4	4	2	4		5
Denitrification	33	OG0000226	K00370	narG, narZ, nxrA	nitrate reductase / nitrite oxidoreductase, alpha subunit	cd02750	MopB_Nitrate-R-NarG-like	Respiratory nitrate reductase A (NarGHI), alpha chain (NarG) and related proteins. Under anaerobic conditions in the presence of nitrate, E. coli synthesizes the cytoplasmic membrane-bound quinol-nitrate oxidoreductase (NarGHI), which reduces nitrate to nitrite and forms part of a redox loop generating a proton-motive force. Found in prokaryotes and some archaea, NarGHI usually functions as a het…	PF00384.22;;	Molybdopterin;;	Molybdopterin oxidoreductase;;	COG0243	COG0243	Anaerobic selenocysteine-containing dehydrogenase	C	Energy production and conversion	PRK14990	PRK14990	anaerobic dimethyl sulfoxide reductase subunit A; Provisional	TIGR01409	TIGR01409	TAT_signal_seq: Tat (twin-arginine translocation) pathway signal sequence	-	-	1	1	1	2	1	1	1	2	3	2	3	1				1	1	1					1	1	3
	34	OG0002269	K15864	nirS	nitrite reductase (NO-forming) / hydroxylamine reductase	-	-	-	PF02239.16;;PF13442.6;;	Cytochrom_D1;;Cytochrome_CBB3;;	Cytochrome D1 heme domain;;Cytochrome C oxidase, cbb3-type, subunit III;;	COG3391	COG3391	DNA-binding beta-propeller fold protein YncE	R	General function prediction only	-	-	-	-	-	-	-	-	1				1	1	1											1		1		1
	35	OG0000446	K02305	norC	nitric oxide reductase subunit C	-	-	-	PF00034.21;;PF13442.6;;PF02433.15;;	Cytochrom_C;;Cytochrome_CBB3;;FixO;;	Cytochrome c;;Cytochrome C oxidase, cbb3-type, subunit III;;Cytochrome C oxidase, mono-heme subunit/FixO;;	COG2010	COG2010	Cytochrome c, mono- and diheme variants	C	Energy production and conversion	-	-	-	TIGR02603	TIGR02603	CxxCH_TIGR02603: putative heme-binding domain	-	-	3	1	1	1	1	1	1	1	1	1	1	2		1	1			2		1		1		1	2
	36	OG0002606	K00376	nosZ	nitrous-oxide reductase	cd04223	N2OR_C	The C-terminal cupredoxin domain of Nitrous-oxide reductase. Nitrous-oxide reductase participates in nitrogen metabolism and catalyzes the last step in dissimilatory nitrate reduction, the two-electron reduction of N2O to N2. It contains copper ions as cofactors in the form of a binuclear CuA center at the site of electron entry and a tetranuclear CuZ centre at the active site. The C-terminus of …	PF13473.6;;PF00116.20;;	Cupredoxin_1;;COX2;;	Cupredoxin-like domain;;Cytochrome C oxidase subunit II, periplasmic domain;;	COG1622	COG1622	Heme/copper-type cytochrome/quinol oxidase, subunit 2	C	Energy production and conversion	PRK02888	PRK02888	nitrous-oxide reductase; Validated	TIGR02866	TIGR02866	CoxB: cytochrome c oxidase, subunit II	-	-	1			1				1		1												1
Cytochrome c oxidase	Cyt c oxidase	OG0010612	K02274	coxA, ctaD	cytochrome c oxidase subunit I	cd01662	Ubiquinol_Oxidase_I	Ubiquinol oxidase subunit I. Ubiquinol oxidase, the terminal oxidase in the respiratory chains of aerobic bacteria, is a multi-chain transmembrane protein located in the cell membrane. It catalyzes the reduction of O2 and simultaneously pumps protons across the membrane. The number of subunits in ubiquinol oxidase varies from two to five. Subunit I contains a heme-copper binuclear center (the act…	PF00115.20;;	COX1;;	Cytochrome C and Quinol oxidase polypeptide I;;	COG0843	COG0843	Heme/copper-type cytochrome/quinol oxidase, subunit 1	C	Energy production and conversion	MTH00182	COX1	cytochrome c oxidase subunit I; Provisional	TIGR02891	TIGR02891	CtaD_CoxA: cytochrome c oxidase, subunit I	-	-	1
ATPase	ATPase	OG0000689	K02108	ATPF0A, atpB	F-type H+-transporting ATPase subunit a	cd00310	ATP-synt_Fo_a_6	ATP synthase Fo complex, subunit 6 (eukaryotes) and subunit a (prokaryotes). Bacterial forms are designated as ATP synthase, Fo complex, subunit a; eukaryotic (chloroplast and mitochondrial) forms are designated as ATP synthase, Fo complex, subunit 6. The F-ATP synthases (also called FoF1-ATPases) consist of two structural domains: F1 (factor one) complex containing the soluble catalytic core, an…	PF00119.20;;	ATP-synt_A;;	ATP synthase A chain;;	COG0356	COG0356	FoF1-type ATP synthase, membrane subunit a	C	Energy production and conversion	PRK13420	PRK13420	F0F1 ATP synthase subunit A; Provisional	TIGR01131	TIGR01131	ATP_synt_6_or_A: ATP synthase F0, A subunit	-	-	1	1	1	1	1	1	1	1	1	1	1	1	1	1	1	1	1	1	1	2	1				1
		OG0000174	K02111	ATPF1A, atpA	F-type H+/Na+-transporting ATPase subunit alpha	cd01132	F1_ATPase_alpha	F1 ATP synthase alpha, central domain. The F-ATPase is found in bacterial plasma membranes, mitochondrial inner membranes and in chloroplast thylakoid membranes. It has also been found in the archaea Methanosarcina barkeri. It uses a proton gradient to drive ATP synthesis and hydrolyzes ATP to build the proton gradient. The extrinisic membrane domain, F1, is composed of alpha, beta, gamma, delta …	PF00006.25;;PF00306.27;;PF02874.23;;	ATP-synt_ab;;ATP-synt_ab_C;;ATP-synt_ab_N;;	ATP synthase alpha/beta family, nucleotide-binding domain;;ATP synthase alpha/beta chain, C terminal domain;;ATP synthase alpha/beta family, beta-barrel domain;;	COG0056	COG0056	FoF1-type ATP synthase, alpha subunit	C	Energy production and conversion	PRK09281	PRK09281	F0F1 ATP synthase subunit alpha; Validated	TIGR00962	TIGR00962	atpA: ATP synthase F1, alpha subunit	-	-		1	1	4	1	2	4	2	2	2	2	1	1		1	1	1	1	1	1	1	1		1	2
		OG0001660	K02117	ATPVA, ntpA, atpA	V/A-type H+/Na+-transporting ATPase subunit A	cd01134	V_A-ATPase_A	V/A-type ATP synthase catalytic subunit A. These ATPases couple ATP hydrolysis to the build up of a H+ gradient, but V-type ATPases do not catalyze the reverse reaction. The Vacuolar (V-type) ATPase is found in the membranes of vacuoles, the golgi apparatus and in other coated vesicles in eukaryotes. Archaea have a protein which is similar in sequence to V-ATPases, but functions like an F-ATPase …	PF00006.25;;PF16886.5;;PF02874.23;;	ATP-synt_ab;;ATP-synt_ab_Xtn;;ATP-synt_ab_N;;	ATP synthase alpha/beta family, nucleotide-binding domain;;ATPsynthase alpha/beta subunit N-term extension;;ATP synthase alpha/beta family, beta-barrel domain;;	COG1155	COG1155	Archaeal/vacuolar-type H+-ATPase catalytic subunit A/Vma1	C	Energy production and conversion	PRK04192	PRK04192	V-type ATP synthase subunit A; Provisional	-	-	-	-	-	1	1			1		1	1		1			1		1	1	1		1	1	1
		OG0002267	K02123	ATPVI, ntpI, atpI	V/A-type H+/Na+-transporting ATPase subunit I	-	-	-	PF01496.19;;	V_ATPase_I;;	V-type ATPase 116kDa subunit family;;	COG1269	COG1269	Archaeal/vacuolar-type H+-ATPase subunit I/STV1	C	Energy production and conversion	PRK05771	PRK05771	V-type ATP synthase subunit I; Validated	-	-	-	-	-	1				1	1	2													1
		OG0002442	K02123	ATPVI, ntpI, atpI	V/A-type H+/Na+-transporting ATPase subunit I	-	-	-	PF01496.19;;	V_ATPase_I;;	V-type ATPase 116kDa subunit family;;	COG1269	COG1269	Archaeal/vacuolar-type H+-ATPase subunit I/STV1	C	Energy production and conversion	PRK05771	PRK05771	V-type ATP synthase subunit I; Validated	-	-	-	-	-		1						1		1		1				1	1		1		1			1
[truncated: 51 more columns]

## Sheet: Table S7
Table S7. The CAT results of each protein-coding gene in the nifH-containing contig of Ketobacter W.bin6.184.
Query ID	Subject ID	Description	Taxonmony	Identity	Length	Mismatch	Gap open	Query start	Query end	Subject start	Subject end	Evalue	Bit score
W.bin6.184_Contig11_Gene1	WP_290586770.1	SagB/ThcOx family dehydrogenase	unclassified Ketobacter	98.3	545	9	0	1	545	1	545	0	1117.4
W.bin6.184_Contig11_Gene2	WP_290586773.1	nitrogen fixation protein NifZ	unclassified Ketobacter	100	90	0	0	1	90	1	90	1.7e-59	187.2
W.bin6.184_Contig11_Gene3	WP_290586776.1	hypothetical protein	unclassified Ketobacter	100	74	0	0	1	74	1	74	1.1e-41	141
W.bin6.184_Contig11_Gene4	WP_290586779.1	Na/Pi symporter	unclassified Ketobacter	100	396	0	0	1	396	1	396	6e-263	726.9
W.bin6.184_Contig11_Gene5	WP_290586782.1	4Fe4S-binding leucine-rich repeat protein	unclassified Ketobacter	96.3	269	10	0	8	276	1	269	1.5e-79	252.3
W.bin6.184_Contig11_Gene6	WP_290586785.1	DUF6129 family protein	unclassified Ketobacter	100	91	0	0	1	91	1	91	2.1e-58	184.5
W.bin6.184_Contig11_Gene7	WP_290586788.1	dinitrogenase iron-molybdenum cofactor biosynthesis protein	unclassified Ketobacter	99.6	235	1	0	1	235	1	235	1.2e-163	462.2
W.bin6.184_Contig11_Gene8	WP_290586791.1	putative nitrogen fixation protein NifT	unclassified Ketobacter	100	73	0	0	1	73	1	73	2.6e-44	147.5
W.bin6.184_Contig11_Gene9	WP_290586794.1	nitrogenase molybdenum-iron protein subunit beta	unclassified Ketobacter	100	523	0	0	1	523	1	523	0	1091.6
W.bin6.184_Contig11_Gene10	WP_290586797.1	nitrogenase molybdenum-iron protein alpha chain	unclassified Ketobacter	99.6	494	2	0	1	494	1	494	0	1012.3
W.bin6.184_Contig11_Gene11	WP_290586800.1	nitrogenase iron protein	unclassified Ketobacter	100	291	0	0	1	291	1	291	2.8e-206	574.7
W.bin6.184_Contig11_Gene12	WP_290586803.1	SIR2 family protein	unclassified Ketobacter	100	286	0	0	1	286	1	286	1.7e-209	582.4
W.bin6.184_Contig11_Gene13	WP_290586806.1	hypothetical protein	unclassified Ketobacter	100	68	0	0	1	68	1	68	4.3e-43	144.1
W.bin6.184_Contig11_Gene14	WP_290586809.1	NifB/NifX family molybdenum-iron cluster-binding protein	unclassified Ketobacter	100	115	0	0	1	115	1	115	7.9e-81	243
W.bin6.184_Contig11_Gene15	WP_290586811.1	Nif11-like leader peptide family natural product precursor	unclassified Ketobacter	100	72	0	0	1	72	1	72	2.7e-41	139.8
W.bin6.184_Contig11_Gene16	WP_290586814.1	dinitrogenase iron-molybdenum cofactor N-terminal domain-containing protein	unclassified Ketobacter	99.6	242	1	0	1	242	1	242	9.9e-171	480.7
W.bin6.184_Contig11_Gene17	WP_290586817.1	BolA/IbaG family iron-sulfur metabolism protein	unclassified Ketobacter	98.9	88	1	0	1	88	1	88	3.7e-53	171
W.bin6.184_Contig11_Gene18	WP_290586820.1	Grx4 family monothiol glutaredoxin	unclassified Ketobacter	100	111	0	0	1	111	1	111	1.8e-73	224.2
W.bin6.184_Contig11_Gene19	WP_290586823.1	ankyrin repeat domain-containing protein	unclassified Ketobacter	100	262	0	0	1	262	1	262	2.3e-154	441
W.bin6.184_Contig11_Gene20	WP_290586826.1	nitrogen fixation protein NifQ	unclassified Ketobacter	100	223	0	0	1	223	1	223	3.5e-166	467.6
W.bin6.184_Contig11_Gene21	WP_290586829.1	ArsC/Spx/MgsR family protein	unclassified Ketobacter	100	149	0	0	1	149	1	149	3.5e-107	312.4
W.bin6.184_Contig11_Gene22	WP_290586832.1	4Fe-4S binding protein	unclassified Ketobacter	100	92	0	0	1	92	1	92	2.5e-64	199.5
W.bin6.184_Contig11_Gene23	WP_290586835.1	nitrogenase cofactor biosynthesis protein NifB	unclassified Ketobacter	100	506	0	0	1	506	1	506	0	1014.2
W.bin6.184_Contig11_Gene24	WP_290586838.1	nif-specific transcriptional activator NifA	unclassified Ketobacter	100	528	0	0	1	528	1	528	0	1031.2
W.bin6.184_Contig11_Gene25	WP_290586840.1	nitrogen fixation negative regulator NifL	unclassified Ketobacter	100	526	0	0	1	526	1	526	0	1032.7
W.bin6.184_Contig11_Gene26	WP_290586843.1	electron transport complex subunit RsxA	unclassified Ketobacter	100	190	0	0	1	190	1	190	2.7e-115	336.3
W.bin6.184_Contig11_Gene27	WP_290586846.1	RnfABCDGE type electron transport complex subunit B	unclassified Ketobacter	100	174	0	0	1	174	1	174	1.2e-108	318.2
W.bin6.184_Contig11_Gene28	WP_290586849.1	electron transport complex subunit RsxC	unclassified Ketobacter	99.6	489	2	0	1	489	1	489	0	898.3
W.bin6.184_Contig11_Gene29	WP_290586852.1	RnfABCDGE type electron transport complex subunit D	unclassified Ketobacter	99.7	371	1	0	1	371	1	371	1.2e-263	726.5
W.bin6.184_Contig11_Gene30	WP_290586855.1	RnfABCDGE type electron transport complex subunit G	unclassified Ketobacter	100	210	0	0	1	210	1	210	4.6e-151	428.3
W.bin6.184_Contig11_Gene31	WP_290586858.1	electron transport complex subunit E	unclassified Ketobacter	100	228	0	0	1	228	1	228	1.3e-150	428.7
W.bin6.184_Contig11_Gene32	WP_290586861.1	RnfH family protein	unclassified Ketobacter	100	87	0	0	1	87	1	87	1.1e-49	162.2
W.bin6.184_Contig11_Gene33	WP_290586865.1	5-(carboxyamino)imidazole ribonucleotide synthase	unclassified Ketobacter	99.7	372	1	0	1	372	1	372	4.2e-276	758.1
W.bin6.184_Contig11_Gene34	WP_290586868.1	5-(carboxyamino)imidazole ribonucleotide mutase	unclassified Ketobacter	100	160	0	0	1	160	1	160	5.2e-103	302.8
W.bin6.184_Contig11_Gene35	WP_290586869.1	LysR family transcriptional regulator	unclassified Ketobacter	98.4	316	5	0	1	316	1	316	4.7e-222	616.7
W.bin6.184_Contig11_Gene36	WP_158643452.1	dienelactone hydrolase family protein	Ketobacter alkanivorans	42.02	247	98	4	13	247	1	247	4e-61	202
W.bin6.184_Contig11_Gene37	WP_290586872.1	DUF805 domain-containing protein	unclassified Ketobacter	100	150	0	0	1	150	1	150	3e-104	305.1
W.bin6.184_Contig11_Gene38	WP_290586875.1	2OG-Fe(II) oxygenase	unclassified Ketobacter	99.5	212	1	0	1	212	1	212	8.2e-155	438
W.bin6.184_Contig11_Gene39	WP_290586878.1	metalloregulator ArsR/SmtB family transcription factor	unclassified Ketobacter	99.7	328	1	0	1	328	1	328	7.6e-234	647.5
W.bin6.184_Contig11_Gene40	WP_290586880.1	methionine adenosyltransferase	unclassified Ketobacter	99.7	386	1	0	1	386	1	386	1.1e-276	760.8
W.bin6.184_Contig11_Gene41	WP_290586883.1	adenosylhomocysteinase	unclassified Ketobacter	99.8	462	1	0	1	462	1	462	0	931.8
W.bin6.184_Contig11_Gene42	WP_290586885.1	methylenetetrahydrofolate reductase [NAD(P)H]	unclassified Ketobacter	99.6	283	1	0	1	283	1	283	4.4e-208	578.6
W.bin6.184_Contig11_Gene43	WP_290586887.1	phosphomannomutase	unclassified Ketobacter	99.3	450	3	0	1	450	1	450	0	896.7
W.bin6.184_Contig11_Gene44	WP_290586889.1	TonB-dependent receptor	unclassified Ketobacter	98.5	651	10	0	1	651	1	651	0	1304.7
W.bin6.184_Contig11_Gene45	WP_290586891.1	adenosylmethionine--8-amino-7-oxononanoate transaminase	unclassified Ketobacter	99.3	450	3	0	1	450	1	450	0	929.1
W.bin6.184_Contig11_Gene46	WP_290586894.1	DinB family protein	unclassified Ketobacter	99.4	175	1	0	1	175	1	175	1.8e-124	358.2
W.bin6.184_Contig11_Gene47	WP_290586896.1	hypothetical protein	unclassified Ketobacter	99.2	119	1	0	1	119	1	119	9.4e-66	205.3
W.bin6.184_Contig11_Gene48	WP_290586898.1	16S rRNA (uracil(1498)-N(3))-methyltransferase	unclassified Ketobacter	100	244	0	0	1	244	1	244	6.7e-179	501.5
W.bin6.184_Contig11_Gene49	WP_290586900.1	tetratricopeptide repeat protein	unclassified Ketobacter	99.4	158	1	0	1	158	1	158	1.5e-108	316.6
W.bin6.184_Contig11_Gene50	WP_290586902.1	anti-sigma factor	unclassified Ketobacter	99.2	244	2	0	1	244	1	244	6.7e-170	478.8
W.bin6.184_Contig11_Gene51	WP_290586905.1	sigma-70 family RNA polymerase sigma factor	unclassified Ketobacter	99.5	200	1	0	5	204	1	200	6.6e-138	394.4
W.bin6.184_Contig11_Gene52	WP_290586907.1	chemotaxis protein CheW	unclassified Ketobacter	100	149	0	0	1	149	1	149	7.4e-100	293.9
W.bin6.184_Contig11_Gene53	WP_290586909.1	chemotaxis protein CheB	unclassified Ketobacter	100	346	0	0	1	346	1	346	3.7e-250	690.3
W.bin6.184_Contig11_Gene54	WP_290586911.1	Hpt domain-containing protein	unclassified Ketobacter	98.4	2171	32	1	1	2171	1	2169	0	3890.9
W.bin6.184_Contig11_Gene55	WP_290586912.1	protein-glutamate O-methyltransferase CheR	unclassified Ketobacter	99.7	286	1	0	1	286	1	286	2e-208	579.7
W.bin6.184_Contig11_Gene56	WP_290586915.1	methyl-accepting chemotaxis protein	unclassified Ketobacter	100	688	0	0	1	688	1	688	0	1119
W.bin6.184_Contig11_Gene57	WP_290586917.1	chemotaxis protein CheW	unclassified Ketobacter	100	179	0	0	1	179	1	179	2e-123	355.9
W.bin6.184_Contig11_Gene58	WP_290586919.1	twitching motility response regulator PilH	unclassified Ketobacter	100	122	0	0	1	122	1	122	2e-82	247.7
W.bin6.184_Contig11_Gene59	WP_101894655.1	twitching motility response regulator PilG	Ketobacter	100	128	0	0	1	128	1	128	9.1e-84	251.5
W.bin6.184_Contig11_Gene60	WP_290586923.1	glutathione synthase	unclassified Ketobacter	99.7	315	1	0	1	315	1	315	5.3e-232	641.7
W.bin6.184_Contig11_Gene61	WP_290586926.1	energy transducer TonB	unclassified Ketobacter	100	296	0	0	1	296	1	296	6.9e-198	553.9
W.bin6.184_Contig11_Gene62	WP_290586928.1	YqgE/AlgH family protein	unclassified Ketobacter	100	190	0	0	1	190	1	190	7.7e-140	398.3
W.bin6.184_Contig11_Gene63	WP_290586930.1	Holliday junction resolvase RuvX	unclassified Ketobacter	99.3	145	1	0	1	145	1	145	2.2e-99	292.4
W.bin6.184_Contig11_Gene64	WP_290586932.1	bifunctional pyr operon transcriptional regulator/uracil phosphoribosyltransferase PyrR	unclassified Ketobacter	100	168	0	0	1	168	1	168	4.4e-117	339
W.bin6.184_Contig11_Gene65	WP_290586934.1	aspartate carbamoyltransferase catalytic subunit	unclassified Ketobacter	100	336	0	0	1	336	1	336	3e-235	651.7
W.bin6.184_Contig11_Gene66	WP_290586937.1	dihydroorotase	unclassified Ketobacter	99.8	435	1	0	1	435	1	435	0	879.4
W.bin6.184_Contig11_Gene67	WP_290586939.1	DUF6436 domain-containing protein	unclassified Ketobacter	97.9	192	4	0	1	192	1	192	2e-136	389.8
W.bin6.184_Contig11_Gene68	WP_290586941.1	methyl-accepting chemotaxis protein	unclassified Ketobacter	99.8	496	1	0	1	496	1	496	0	923.3
W.bin6.184_Contig11_Gene69	WP_290586943.1	PilT/PilU family type 4a pilus ATPase	unclassified Ketobacter	100	379	0	0	1	379	1	379	1.3e-269	742.3
W.bin6.184_Contig11_Gene70	WP_290586945.1	type IV pilus twitching motility protein PilT	unclassified Ketobacter	100	345	0	0	1	345	1	345	3e-244	675.2
W.bin6.184_Contig11_Gene71	WP_290587142.1	YggS family pyridoxal phosphate-dependent enzyme	unclassified Ketobacter	100	221	0	0	2	222	1	221	5.7e-153	434.1
W.bin6.184_Contig11_Gene72	WP_290586948.1	glycosyltransferase family 39 protein	unclassified Ketobacter	97.5	517	13	0	1	517	1	517	0	1010.4
W.bin6.184_Contig11_Gene73	WP_290586950.1	alkane 1-monooxygenase	unclassified Ketobacter	99	385	4	0	1	385	1	385	2.7e-290	795
W.bin6.184_Contig11_Gene74	WP_290586952.1	GntR family transcriptional regulator	unclassified Ketobacter	100	221	0	0	1	221	1	221	7.5e-151	428.7
W.bin6.184_Contig11_Gene75	WP_290586954.1	pyrroline-5-carboxylate reductase	unclassified Ketobacter	99.6	269	1	0	1	269	1	269	1.8e-182	512.7
W.bin6.184_Contig11_Gene76	WP_290586956.1	YggT family protein	unclassified Ketobacter	100	186	0	0	1	186	1	186	1.1e-121	352.1
W.bin6.184_Contig11_Gene77	WP_290586958.1	DUF167 family protein	unclassified Ketobacter	100	97	0	0	1	97	1	97	1.5e-63	198
W.bin6.184_Contig11_Gene78	WP_290586960.1	dynamin family protein	unclassified Ketobacter	99.8	663	1	0	1	663	1	663	0	1284.2
W.bin6.184_Contig11_Gene79	WP_290586962.1	homoserine O-acetyltransferase	unclassified Ketobacter	100	388	0	0	1	388	1	388	2.3e-297	813.1
W.bin6.184_Contig11_Gene80	WP_290586964.1	methionine biosynthesis protein MetW	unclassified Ketobacter	100	196	0	0	1	196	1	196	8.7e-149	421.4
W.bin6.184_Contig11_Gene81	WP_290586966.1	DUF4426 domain-containing protein	unclassified Ketobacter	99.4	154	1	0	1	154	1	154	8.8e-99	291.6
W.bin6.184_Contig11_Gene82	WP_290586968.1	hypothetical protein	unclassified Ketobacter	52.15	349	119	9	1	349	1	349	2e-100	310
W.bin6.184_Contig11_Gene83	WP_158643479.1	hypothetical protein	Ketobacter alkanivorans	43.75	344	119	19	46	344	1	344	1e-62	213
W.bin6.184_Contig11_Gene84	WP_290586973.1	hypothetical protein	unclassified Ketobacter	98.8	344	4	0	1	344	1	344	1.5e-232	645.6
W.bin6.184_Contig11_Gene85	WP_290586975.1	XTP/dITP diphosphatase	unclassified Ketobacter	100	200	0	0	1	200	1	200	9.6e-139	396.4
W.bin6.184_Contig11_Gene86	WP_290586977.1	radical SAM family heme chaperone HemW	unclassified Ketobacter	98.9	377	4	0	1	377	1	377	7e-282	773.1
W.bin6.184_Contig11_Gene87	WP_290586979.1	methylated-DNA--protein-cysteine S-methyltransferase	unclassified Ketobacter	98.3	290	3	1	1	288	1	290	8.8e-202	563.1
W.bin6.184_Contig11_Gene88	WP_290586981.1	CPCC family cysteine-rich protein	unclassified Ketobacter	100	91	0	0	1	91	1	91	1e-65	203
W.bin6.184_Contig11_Gene89	WP_290586984.1	hydroxymethylglutaryl-CoA reductase	unclassified Ketobacter	100	389	0	0	1	389	1	389	5.4e-283	776.9
W.bin6.184_Contig11_Gene90	WP_290586986.1	CHASE domain-containing protein	unclassified Ketobacter	99.9	761	1	0	1	761	1	761	0	1494.9
W.bin6.184_Contig11_Gene91	WP_290586988.1	hypothetical protein	unclassified Ketobacter	100	949	0	0	1	949	1	949	0	1965.3
W.bin6.184_Contig11_Gene92	WP_290587144.1	tRNA (guanosine(46)-N7)-methyltransferase TrmB	unclassified Ketobacter	100	230	0	0	2	231	1	230	2.7e-169	476.1
W.bin6.184_Contig11_Gene93	WP_290586990.1	thiazole synthase	unclassified Ketobacter	100	260	0	0	1	260	1	260	8.4e-181	507.7
W.bin6.184_Contig11_Gene94	WP_290586992.1	sulfur carrier protein ThiS	unclassified Ketobacter	100	81	0	0	1	81	1	81	7.3e-50	162.2
W.bin6.184_Contig11_Gene95	WP_290586994.1	DUF423 domain-containing protein	unclassified Ketobacter	100	123	0	0	1	123	1	123	1e-82	248.4
W.bin6.184_Contig11_Gene96	WP_290586997.1	2Fe-2S iron-sulfur cluster binding domain-containing protein	unclassified Ketobacter	100	353	0	0	1	353	1	353	3.7e-258	711.1
W.bin6.184_Contig11_Gene97	WP_290586998.1	alkane 1-monooxygenase	unclassified Ketobacter	100	401	0	0	1	401	1	401	2e-300	822
W.bin6.184_Contig11_Gene98	WP_290587000.1	hypothetical protein	unclassified Ketobacter	100	172	0	0	1	172	1	172	2.1e-117	340.1
W.bin6.184_Contig11_Gene99	WP_290587002.1	RNA polymerase sigma factor RpoH	unclassified Ketobacter	100	285	0	0	1	285	1	285	1e-198	555.1
W.bin6.184_Contig11_Gene100	WP_290587004.1	permease-like cell division protein FtsX	unclassified Ketobacter	100	328	0	0	1	328	1	328	9.7e-221	614.4
W.bin6.184_Contig11_Gene101	WP_290587006.1	cell division ATP-binding protein FtsE	unclassified Ketobacter	100	236	0	0	1	236	1	236	2e-167	471.9
W.bin6.184_Contig11_Gene102	WP_290587008.1	signal recognition particle-docking protein FtsY	unclassified Ketobacter	100	389	0	0	1	389	1	389	1.8e-258	714.9
W.bin6.184_Contig11_Gene103	WP_290587010.1	pitrilysin family protein	unclassified Ketobacter	99.8	450	1	0	1	450	1	450	0	883.2
W.bin6.184_Contig11_Gene104	WP_290587012.1	pitrilysin family protein	unclassified Ketobacter	100	495	0	0	1	495	1	495	0	971.1
W.bin6.184_Contig11_Gene105	WP_290587014.1	16S rRNA (guanine(966)-N(2))-methyltransferase RsmD	unclassified Ketobacter	99.5	200	1	0	1	200	1	200	2.3e-146	415.6
W.bin6.184_Contig11_Gene106	WP_290587016.1	HDOD domain-containing protein	unclassified Ketobacter	100	462	0	0	1	462	1	462	0	917.5
W.bin6.184_Contig11_Gene107	WP_290587018.1	hypothetical protein	unclassified Ketobacter	97.9	281	6	0	1	281	1	281	3.5e-179	505.4
W.bin6.184_Contig11_Gene108	WP_290587020.1	dicarboxylate/amino acid:cation symporter	unclassified Ketobacter	99.8	443	1	0	1	443	1	443	6.2e-298	819.3
W.bin6.184_Contig11_Gene109	WP_290587022.1	hypothetical protein	unclassified Ketobacter	100	126	0	0	1	126	1	126	1.4e-86	258.5
W.bin6.184_Contig11_Gene110	WP_290587025.1	HU family DNA-binding protein	unclassified Ketobacter	100	91	0	0	1	91	1	91	8.6e-58	183
W.bin6.184_Contig11_Gene111	WP_290587027.1	FAD-dependent oxidoreductase	unclassified Ketobacter	100	382	0	0	1	382	1	382	4.8e-271	746.1
W.bin6.184_Contig11_Gene112	WP_290587029.1	rubredoxin RubA	unclassified Ketobacter	100	54	0	0	1	54	1	54	4.3e-37	127.9
W.bin6.184_Contig11_Gene113	WP_290587031.1	chorismate lyase	unclassified Ketobacter	100	194	0	0	1	194	1	194	1.8e-140	400.2
W.bin6.184_Contig11_Gene114	WP_290587146.1	4-hydroxybenzoate octaprenyltransferase	unclassified Ketobacter	99.3	294	2	0	4	297	1	294	2.9e-208	580.1
W.bin6.184_Contig11_Gene115	WP_290587033.1	phosphate regulon transcriptional regulator PhoB	unclassified Ketobacter	100	229	0	0	1	229	1	229	6e-161	454.9
W.bin6.184_Contig11_Gene116	WP_290587035.1	phosphate regulon sensor histidine kinase PhoR	unclassified Ketobacter	99.8	437	1	0	1	437	1	437	0	880.6
W.bin6.184_Contig11_Gene117	WP_290587037.1	YajQ family cyclic di-GMP-binding protein	unclassified Ketobacter	100	160	0	0	1	160	1	160	3.3e-106	310.8
W.bin6.184_Contig11_Gene118	WP_290587039.1	hypothetical protein	unclassified Ketobacter	99.5	208	1	0	1	208	1	208	5.1e-147	417.9
W.bin6.184_Contig11_Gene119	WP_290587041.1	conjugal transfer protein TraF	unclassified Ketobacter	99.6	448	2	0	1	448	1	448	7.2e-311	852.4
W.bin6.184_Contig11_Gene120	WP_290587043.1	phosphate signaling complex protein PhoU	unclassified Ketobacter	100	243	0	0	1	243	1	243	2.8e-166	469.5
W.bin6.184_Contig11_Gene121	WP_290587148.1	phosphate ABC transporter ATP-binding protein PstB	unclassified Ketobacter	100	261	0	0	32	292	1	261	3.1e-187	525.4
W.bin6.184_Contig11_Gene122	WP_290587045.1	phosphate ABC transporter permease PstA	unclassified Ketobacter	99.8	553	1	0	1	553	1	553	0	1057.4
W.bin6.184_Contig11_Gene123	WP_290587047.1	ABC transporter permease subunit	unclassified Ketobacter	99.1	755	7	0	1	755	1	755	0	1446
W.bin6.184_Contig11_Gene124	WP_290587049.1	phosphate ABC transporter substrate-binding protein PstS family protein	unclassified Ketobacter	100	332	0	0	1	332	1	332	4.9e-232	643.3
W.bin6.184_Contig11_Gene125	WP_290587050.1	TRAP transporter small permease subunit	unclassified Ketobacter	100	186	0	0	14	199	1	186	2.3e-122	354.4
W.bin6.184_Contig11_Gene126	WP_290587052.1	TRAP transporter large permease subunit	unclassified Ketobacter	100	456	0	0	1	456	1	456	8e-303	832.8
W.bin6.184_Contig11_Gene127	WP_290587149.1	acyl-CoA thioesterase	unclassified Ketobacter	99.3	137	1	0	4	140	1	137	6.8e-91	270.4
W.bin6.184_Contig11_Gene128	WP_290587054.1	TRAP transporter substrate-binding protein	unclassified Ketobacter	99.5	367	2	0	1	367	1	367	3.5e-270	742.7
W.bin6.184_Contig11_Gene129	WP_290587056.1	DNA helicase II	unclassified Ketobacter	99.9	718	1	0	1	718	1	718	0	1428.3
W.bin6.184_Contig11_Gene130	WP_290587059.1	DUF1302 domain-containing protein	unclassified Ketobacter	94.7	663	35	0	1	663	1	663	0	1287.3
W.bin6.184_Contig11_Gene131	WP_290587061.1	DUF1329 domain-containing protein	unclassified Ketobacter	100	457	0	0	1	457	1	457	0	943.3
W.bin6.184_Contig11_Gene132	WP_290587063.1	hypothetical protein	unclassified Ketobacter	99.8	493	1	0	27	519	1	493	1.7e-288	800.8
W.bin6.184_Contig11_Gene133	WP_290587065.1	hypothetical protein	unclassified Ketobacter	100	168	0	0	1	168	1	168	1.5e-115	335.1
W.bin6.184_Contig11_Gene134	WP_290587067.1	hypothetical protein	unclassified Ketobacter	100	173	0	0	1	173	1	173	1.4e-127	365.9
W.bin6.184_Contig11_Gene135	WP_290587069.1	hypothetical protein	unclassified Ketobacter	100	426	0	0	1	426	1	426	0	865.1
W.bin6.184_Contig11_Gene136	WP_290587071.1	diguanylate cyclase	unclassified Ketobacter	100	598	0	0	1	598	1	598	0	1183.7
W.bin6.184_Contig11_Gene137	WP_290594796.1	methyl-accepting chemotaxis protein	Ketobacter sp.	100	541	0	0	1	541	1	541	1.2e-273	766.1
W.bin6.184_Contig11_Gene138	WP_290587076.1	cytochrome c peroxidase	unclassified Ketobacter	99.7	350	1	0	1	350	1	350	3.2e-262	721.1
W.bin6.184_Contig11_Gene139	WP_290587078.1	methylamine utilization protein	unclassified Ketobacter	97.1	105	3	0	1	105	1	105	2e-65	203.4
W.bin6.184_Contig11_Gene140	WP_290587080.1	c-type cytochrome	unclassified Ketobacter	94.8	232	12	0	1	232	1	232	1.1e-160	454.5
W.bin6.184_Contig11_Gene141	WP_290587082.1	protein-methionine-sulfoxide reductase catalytic subunit MsrP	unclassified Ketobacter	98.4	312	5	0	1	312	1	312	2.4e-231	639.8
W.bin6.184_Contig11_Gene142	WP_290587084.1	ferric reductase-like transmembrane domain-containing protein	unclassified Ketobacter	99.1	229	2	0	1	229	1	229	3.2e-165	465.7
W.bin6.184_Contig11_Gene143	WP_290587087.1	iron-containing alcohol dehydrogenase	unclassified Ketobacter	100	387	0	0	1	387	1	387	4.6e-267	736.5
W.bin6.184_Contig11_Gene144	WP_290587090.1	thioesterase family protein	unclassified Ketobacter	100	145	0	0	1	145	1	145	1.4e-102	300.4
W.bin6.184_Contig11_Gene145	WP_290587092.1	aldehyde dehydrogenase family protein	unclassified Ketobacter	99.8	476	1	0	1	476	1	476	0	958
W.bin6.184_Contig11_Gene146	WP_290587094.1	ATP-binding protein	unclassified Ketobacter	99.9	724	1	0	1	724	1	724	0	1418.7
W.bin6.184_Contig11_Gene147	WP_290587096.1	HAD-IC family P-type ATPase	unclassified Ketobacter	99.8	890	2	0	1	890	1	890	0	1699.9
W.bin6.184_Contig11_Gene148	WP_290587099.1	TetR family transcriptional regulator	unclassified Ketobacter	100	210	0	0	1	210	1	210	1.3e-148	422.2
W.bin6.184_Contig11_Gene149	WP_290594795.1	efflux RND transporter periplasmic adaptor subunit	Ketobacter sp.	100	386	0	0	1	386	1	386	3.5e-266	734.2
W.bin6.184_Contig11_Gene150	WP_290587103.1	efflux RND transporter permease subunit	unclassified Ketobacter	100	1038	0	0	1	1038	1	1038	0	1944.5
W.bin6.184_Contig11_Gene151	WP_290587105.1	dienelactone hydrolase family protein	unclassified Ketobacter	99.6	255	1	0	1	255	1	255	5.7e-181	507.7
W.bin6.184_Contig11_Gene152	WP_290587107.1	prenyltransferase	unclassified Ketobacter	99.7	330	1	0	1	330	1	330	7.7e-244	672.9
W.bin6.184_Contig11_Gene153	WP_290587151.1	AraC family transcriptional regulator	Ketobacter sp. GenoA1	99	312	3	0	36	347	1	312	5.7e-221	615.1
W.bin6.184_Contig11_Gene154	WP_290587109.1	Ig-like domain-containing protein	unclassified Ketobacter	99.8	1066	2	0	1	1066	1	1066	0	2164.8
W.bin6.184_Contig11_Gene155	WP_290587112.1	nuclear transport factor 2 family protein	unclassified Ketobacter	100	181	0	0	1	181	1	181	5.7e-133	380.2
W.bin6.184_Contig11_Gene156	WP_290587114.1	CaiB/BaiF CoA-transferase family protein	unclassified Ketobacter	99.5	379	2	0	1	379	1	379	9.5e-281	770.4
W.bin6.184_Contig11_Gene157	WP_290587116.1	AraC family transcriptional regulator	unclassified Ketobacter	100	348	0	0	1	348	1	348	4.6e-245	677.6
W.bin6.184_Contig11_Gene158	WP_290587118.1	metal-dependent hydrolase	unclassified Ketobacter	99.7	294	1	0	1	294	1	294	4.7e-218	604.7
W.bin6.184_Contig11_Gene159	WP_290587120.1	DUF4334 domain-containing protein	unclassified Ketobacter	100	182	0	0	1	182	1	182	5.9e-131	375.2
W.bin6.184_Contig11_Gene160	WP_290587122.1	Dps family protein	unclassified Ketobacter	100	156	0	0	1	156	1	156	1.2e-106	311.6
W.bin6.184_Contig11_Gene161	WP_290587125.1	outer membrane beta-barrel protein	unclassified Ketobacter	100	227	0	0	1	227	1	227	1e-176	494.6
W.bin6.184_Contig11_Gene162	WP_290587127.1	peroxiredoxin family protein	unclassified Ketobacter	99.6	276	1	0	1	276	1	276	1.4e-194	543.9
W.bin6.184_Contig11_Gene163	WP_290587129.1	YtoQ family protein	unclassified Ketobacter	100	145	0	0	1	145	1	145	3.3e-101	297
W.bin6.184_Contig11_Gene164	WP_290587131.1	class II aldolase/adducin family protein	unclassified Ketobacter	100	253	0	0	1	253	1	253	3.6e-183	513.1
W.bin6.184_Contig11_Gene165	WP_290587133.1	AraC family transcriptional regulator	unclassified Ketobacter	100	360	0	0	1	360	1	360	1e-261	720.7
W.bin6.184_Contig11_Gene166	WP_290587135.1	hypothetical protein	unclassified Ketobacter	100	192	0	0	1	192	1	192	1e-129	372.9
W.bin6.184_Contig11_Gene167	WP_290587138.1	type VI secretion system tube protein Hcp	Ketobacter sp. GenoA1	100	162	0	0	1	162	1	162	2.3e-107	313.9
W.bin6.184_Contig11_Gene168	WP_290587138.1	type VI secretion system tube protein Hcp	Ketobacter sp. GenoA1	100	162	0	0	1	162	1	162	2.3e-107	313.9
W.bin6.184_Contig11_Gene169	WP_290586712.1	type VI secretion system tip protein TssI/VgrG	unclassified Ketobacter	99.7	687	2	0	1	687	1	687	0	1189.1
W.bin6.184_Contig11_Gene170	WP_290586715.1	PAAR domain-containing protein	unclassified Ketobacter	100	100	0	0	1	100	1	100	5.6e-56	179.1
W.bin6.184_Contig11_Gene171	WP_290586718.1	sigma 54-interacting transcriptional regulator	unclassified Ketobacter	99.4	545	3	0	1	545	1	545	0	1001.5
W.bin6.184_Contig11_Gene172	WP_290586721.1	hypothetical protein	unclassified Ketobacter	98.9	793	9	0	44	836	1	793	0	1643.6

## Sheet: Table S8
Table S8. A full list of the genes as shown in Figure 5.
Pathway	Gene ID	OG	kegg	kegg	kegg	cdd	cdd	cdd	pfam	pfam	pfam	cog	cog	cog	cog	cog	prk	prk	prk	tigr	tigr	tigr	cazy	merops	W.bin6.104	W.bin6.184	GCA_002863865	GCA_009746715	GCA_002291665	GCA_002295855	GCA_002298045	GCA_002433045	GCA_002471665	GCA_002480655	GCA_002701845	GCA_002708905	GCA_002718075	GCA_003450215	GCA_003482505	GCA_003532935	GCA_003667185	GCA_003671475	GCA_003671495	GCA_003671815	GCA_006212125	GCA_0081	GCA_33000204215	GCA_33000204304	GCA_330002045510
Alkane degradation	1	OG0003218	K00496	alkB1_2, alkM	alkane 1-monooxygenase	cd03512	Alkane-hydroxylase	Alkane hydroxylase is a bacterial, integral-membrane di-iron enzyme that shares a requirement for iron and oxygen for activity similar to that of the non-heme integral-membrane acyl coenzyme A (CoA) desaturases and acyl lipid desaturases. The alk genes in Pseudomonas oleovorans encode conversion of alkanes to acyl CoA. The alkane omega-hydroxylase (AlkB) system is responsible for the initial oxid…	PF00487.24;;	FA_desaturase;;	Fatty acid desaturase;;	COG3239	COG3239	Fatty acid desaturase	I	Lipid transport and metabolism	-	-	-	-	-	-	-	-	1	1	1		1	1	1	1	1	1	1			1	1	1		1		1		1	1	1	1
		OG0003053	-	-	-	cd03512	Alkane-hydroxylase	Alkane hydroxylase is a bacterial, integral-membrane di-iron enzyme that shares a requirement for iron and oxygen for activity similar to that of the non-heme integral-membrane acyl coenzyme A (CoA) desaturases and acyl lipid desaturases. The alk genes in Pseudomonas oleovorans encode conversion of alkanes to acyl CoA. The alkane omega-hydroxylase (AlkB) system is responsible for the initial oxid…	PF00487.24;;	FA_desaturase;;	Fatty acid desaturase;;	COG3239	COG3239	Fatty acid desaturase	I	Lipid transport and metabolism	-	-	-	-	-	-	-	-	1	1	1		1	1	1	1	1	1		1		1	1	1		1	1	1	1	1	1	1	1
	2	OG0000805	K19954	adh1	alcohol dehydrogenase	cd08193	HVD	5-hydroxyvalerate dehydrogenase (HVD) catalyzes the oxidation of 5-hydroxyvalerate to 5-oxovalerate with NAD+ as cofactor. 5-hydroxyvalerate dehydrogenase (HVD) is an iron-containing (type III) NAD-dependent alcohol dehydrogenase. It plays a role in the cyclopentanol metabolism biochemical pathway. It catalyzes the oxidation of 5-hydroxyvalerate to 5-oxovalerate with NAD+ as cofactor. This cyclop…	PF00465.19;;PF13685.6;;	Fe-ADH;;Fe-ADH_2;;	Iron-containing alcohol dehydrogenase;;Iron-containing alcohol dehydrogenase;;	COG1454	COG1454	Alcohol dehydrogenase, class IV	C	Energy production and conversion	PRK10624	PRK10624	L-1,2-propanediol oxidoreductase; Provisional	-	-	-	-	-	1	1	1	1	1	1	1	1	1	1	1	1		1	1	1	1	1	1	1	1	1	2	1	1
	3	OG0003093	K00128	ALDH	aldehyde dehydrogenase (NAD+)	cd07089	ALDH_CddD-AldA-like	Rhodococcus ruber 6-oxolauric acid dehydrogenase-like and related proteins. The 6-oxolauric acid dehydrogenase (CddD) from Rhodococcus ruber SC1 which converts 6-oxolauric acid to dodecanedioic acid; and the aldehyde dehydrogenase (locus SSP0762) from Staphylococcus saprophyticus subsp. saprophyticus ATCC 15305 and also, the Mycobacterium tuberculosis H37Rv ALDH AldA (locus Rv0768) sequence; and …	PF00171.22;;PF13561.6;;PF00106.25;;PF01370.21;;	Aldedh;;adh_short_C2;;adh_short;;Epimerase;;	Aldehyde dehydrogenase family;;Enoyl-(Acyl carrier protein) reductase;;short chain dehydrogenase;;NAD dependent epimerase/dehydratase family;;	COG1012	COG1012	Acyl-CoA reductase or other NAD-dependent aldehyde dehydrogenase	C	Energy production and conversion	PLN02766	PLN02766	coniferyl-aldehyde dehydrogenase	-	-	-	-	-	1	1		1	1	1	1		1	1		1	1	1		1	1	1	1	1	1	1	1	1	1
		OG0000050	K00128	ALDH	aldehyde dehydrogenase (NAD+)	cd07138	ALDH_CddD_SSP0762	Rhodococcus ruber 6-oxolauric acid dehydrogenase-like. The 6-oxolauric acid dehydrogenase (CddD) from Rhodococcus ruber SC1 which converts 6-oxolauric acid to dodecanedioic acid, and the aldehyde dehydrogenase (locus SSP0762) from Staphylococcus saprophyticus subsp. saprophyticus ATCC 15305 and other similar sequences, are included in this CD.	PF00171.22;;	Aldedh;;	Aldehyde dehydrogenase family;;	COG1012	COG1012	Acyl-CoA reductase or other NAD-dependent aldehyde dehydrogenase	C	Energy production and conversion	PLN02467	PLN02467	betaine aldehyde dehydrogenase	TIGR01780	TIGR01780	SSADH: succinate-semialdehyde dehydrogenase	-	-	1	1	1	2	1	2	2	3	1	1	1	1	1	2	1	2	3	2	2	2	1	1	2	1	3
		OG0000205	K00128	ALDH	aldehyde dehydrogenase (NAD+)	cd07102	ALDH_EDX86601	Uncharacterized aldehyde dehydrogenase of Synechococcus sp. PCC 7335 (EDX86601). Uncharacterized aldehyde dehydrogenase of Synechococcus sp. PCC 7335 (locus EDX86601) and other similar sequences, are present in this CD.	PF00171.22;;PF05893.14;;	Aldedh;;LuxC;;	Aldehyde dehydrogenase family;;Acyl-CoA reductase (LuxC);;	COG1012	COG1012	Acyl-CoA reductase or other NAD-dependent aldehyde dehydrogenase	C	Energy production and conversion	PRK13473	PRK13473	gamma-aminobutyraldehyde dehydrogenase; Provisional	-	-	-	-	-	2	1	1	1	1	1	1	1	1	1		1	1	1	2	1	1	1	1	1	1	1	1	1	1
β-Oxidation	4	OG0003315	K01897	ACSL, fadD	long-chain acyl-CoA synthetase	cd05936	FC-FACS_FadD_like	Prokaryotic long-chain fatty acid CoA synthetases similar to Escherichia coli FadD. This subfamily of the AMP-forming adenylation family contains Escherichia coli FadD and similar prokaryotic fatty acid CoA synthetases. FadD was characterized as a long-chain fatty acid CoA synthetase. The gene fadD is regulated by the fatty acid regulatory protein FadR. Fatty acid CoA synthetase catalyzes the for…	PF00501.28;;PF13193.6;;	AMP-binding;;AMP-binding_C;;	AMP-binding enzyme;;AMP-binding enzyme C-terminal domain;;	COG0318	COG0318	Acyl-CoA synthetase (AMP-forming)/AMP-acid ligase II	IQ		PRK07656	PRK07656	long-chain-fatty-acid--CoA ligase; Validated	-	-	-	-	-	1	1	1		1	1	1	1	1	1				2	1	1		1		1	1	1	1	1	1
		OG0001822	K01897	ACSL, fadD	long-chain acyl-CoA synthetase	cd05936	FC-FACS_FadD_like	Prokaryotic long-chain fatty acid CoA synthetases similar to Escherichia coli FadD. This subfamily of the AMP-forming adenylation family contains Escherichia coli FadD and similar prokaryotic fatty acid CoA synthetases. FadD was characterized as a long-chain fatty acid CoA synthetase. The gene fadD is regulated by the fatty acid regulatory protein FadR. Fatty acid CoA synthetase catalyzes the for…	PF00501.28;;PF13193.6;;	AMP-binding;;AMP-binding_C;;	AMP-binding enzyme;;AMP-binding enzyme C-terminal domain;;	COG0318	COG0318	Acyl-CoA synthetase (AMP-forming)/AMP-acid ligase II	IQ		PRK05677	PRK05677	long-chain-fatty-acid--CoA ligase; Validated	-	-	-	-	-	1	1	1	1	1	1	1	1	1	1	1	1		1	1	1	1	1	1	1		1	1	1	1
		OG0001655	K01897	ACSL, fadD	long-chain acyl-CoA synthetase	cd05932	LC_FACS_bac	Bacterial long-chain fatty acid CoA synthetase (LC-FACS), including Marinobacter hydrocarbonoclasticus isoprenoid Coenzyme A synthetase. The members of this family are bacterial long-chain fatty acid CoA synthetase. Marinobacter hydrocarbonoclasticus isoprenoid Coenzyme A synthetase in this family is involved in the synthesis of isoprenoid wax ester storage compounds when grown on phytol as the s…	PF00501.28;;	AMP-binding;;	AMP-binding enzyme;;	COG1022	COG1022	Long-chain acyl-CoA synthetase (AMP-forming)	I	Lipid transport and metabolism	PLN02736	PLN02736	long-chain acyl-CoA synthetase	-	-	-	-	-		1	1	1	1	1	1	1	1	1	1	1	1	1	1	2	1	1	1	1	1	1		1
		OG0003306	K01897	ACSL, fadD	long-chain acyl-CoA synthetase	cd04433	AFD_class_I	Adenylate forming domain, Class I, also known as the ANL superfamily. This family is known as the ANL (acyl-CoA synthetases, the NRPS adenylation domains, and the Luciferase enzymes) superfamily. It includes acyl- and aryl-CoA ligases, as well as the adenylation domain of nonribosomal peptide synthetases and firefly luciferases.The adenylate-forming enzymes catalyze an ATP-dependent two-step reac…	PF00501.28;;PF13193.6;;	AMP-binding;;AMP-binding_C;;	AMP-binding enzyme;;AMP-binding enzyme C-terminal domain;;	COG0318	COG0318	Acyl-CoA synthetase (AMP-forming)/AMP-acid ligase II	IQ		PRK06187	PRK06187	long-chain-fatty-acid--CoA ligase; Validated	-	-	-	-	-		1		1	1	1	1	1	1	1			1	1	1	1	1	1	1	1	1	1	1	1
	5	OG0002846	K06445	fadE	acyl-CoA dehydrogenase	cd00567	ACAD	Acyl-CoA dehydrogenase. Both mitochondrial acyl-CoA dehydrogenases (ACAD) and peroxisomal acyl-CoA oxidases (AXO) catalyze the alpha,beta dehydrogenation of the corresponding trans-enoyl-CoA by FAD, which becomes reduced. The reduced form of ACAD is reoxidized in the oxidative half-reaction by electron-transferring flavoprotein (ETF), from which the electrons are transferred to the mitochondrial …	PF09317.11;;PF02771.16;;PF00441.24;;	DUF1974;;Acyl-CoA_dh_N;;Acyl-CoA_dh_1;;	Domain of unknown function (DUF1974);;Acyl-CoA dehydrogenase, N-terminal domain;;Acyl-CoA dehydrogenase, C-terminal domain;;	COG1960	COG1960	Acyl-CoA dehydrogenase related to the alkylation response protein AidB	I	Lipid transport and metabolism	PRK09463	fadE	acyl-CoA dehydrogenase; Reviewed	-	-	-	-	-		1		1	1	1	1	1	1	1	1	1		1	1	1	1	1		1	1	1	1	1	1
		OG0000057	K00249	ACADM, acd	acyl-CoA dehydrogenase	cd01160	LCAD	Long chain acyl-CoA dehydrogenase. LCAD is an acyl-CoA dehydrogenases (ACAD), which is found in the mitochondria of eukaryotes and in some prokaryotes. It catalyzes the alpha, beta dehydrogenation of the corresponding trans-enoyl-CoA by FAD, which becomes reduced. The reduced form of LCAD is reoxidized in the oxidative half-reaction by electron-transferring flavoprotein (ETF), from which the elec…	PF00441.24;;PF02771.16;;PF02770.19;;PF08028.11;;	Acyl-CoA_dh_1;;Acyl-CoA_dh_N;;Acyl-CoA_dh_M;;Acyl-CoA_dh_2;;	Acyl-CoA dehydrogenase, C-terminal domain;;Acyl-CoA dehydrogenase, N-terminal domain;;Acyl-CoA dehydrogenase, middle domain;;Acyl-CoA dehydrogenase, C-terminal domain;;	COG1960	COG1960	Acyl-CoA dehydrogenase related to the alkylation response protein AidB	I	Lipid transport and metabolism	PLN02519	PLN02519	isovaleryl-CoA dehydrogenase	-	-	-	-	-	2	2	2	1	1	2	2	2	2	2	1	2	1	2	1	1	1	2	2	2	2	2	2	2
	6	OG0002874	K01692	paaF, echA	enoyl-CoA hydratase	cd06558	crotonase-like	Crotonase/Enoyl-Coenzyme A (CoA) hydratase superfamily. This superfamily contains a diverse set of enzymes including enoyl-CoA hydratase, napthoate synthase, methylmalonyl-CoA decarboxylase, 3-hydoxybutyryl-CoA dehydratase, and dienoyl-CoA isomerase. Many of these play important roles in fatty acid metabolism. In addition to a conserved structural core and the formation of trimers (or dimers of t…	PF00378.20;;PF16113.5;;	ECH_1;;ECH_2;;	Enoyl-CoA hydratase/isomerase;;Enoyl-CoA hydratase/isomerase;;	COG1024	COG1024	Enoyl-CoA hydratase/carnithine racemase	I	Lipid transport and metabolism	PRK07938	PRK07938	enoyl-CoA hydratase; Provisional	-	-	-	-	-	1	1	1		1	1	1	1	1	1		1	1	1	1	1		1	1	1	1	1	1	1	1
		OG0001256	K01692	paaF, echA	enoyl-CoA hydratase	cd06558	crotonase-like	Crotonase/Enoyl-Coenzyme A (CoA) hydratase superfamily. This superfamily contains a diverse set of enzymes including enoyl-CoA hydratase, napthoate synthase, methylmalonyl-CoA decarboxylase, 3-hydoxybutyryl-CoA dehydratase, and dienoyl-CoA isomerase. Many of these play important roles in fatty acid metabolism. In addition to a conserved structural core and the formation of trimers (or dimers of t…	PF00378.20;;PF16113.5;;	ECH_1;;ECH_2;;	Enoyl-CoA hydratase/isomerase;;Enoyl-CoA hydratase/isomerase;;	COG1024	COG1024	Enoyl-CoA hydratase/carnithine racemase	I	Lipid transport and metabolism	PRK08259	PRK08259	enoyl-CoA hydratase; Provisional	-	-	-	-	-	1	1	1	1	1	1	1	1	1	1	1	1	1	1	1	1	1	1	1	1	1	1	1	1	1
		OG0003305	K01692	paaF, echA	enoyl-CoA hydratase	cd06558	crotonase-like	Crotonase/Enoyl-Coenzyme A (CoA) hydratase superfamily. This superfamily contains a diverse set of enzymes including enoyl-CoA hydratase, napthoate synthase, methylmalonyl-CoA decarboxylase, 3-hydoxybutyryl-CoA dehydratase, and dienoyl-CoA isomerase. Many of these play important roles in fatty acid metabolism. In addition to a conserved structural core and the formation of trimers (or dimers of t…	PF00378.20;;PF16113.5;;	ECH_1;;ECH_2;;	Enoyl-CoA hydratase/isomerase;;Enoyl-CoA hydratase/isomerase;;	COG1024	COG1024	Enoyl-CoA hydratase/carnithine racemase	I	Lipid transport and metabolism	PRK08290	PRK08290	enoyl-CoA hydratase; Provisional	-	-	-	-	-		1		1	1	1	1	1	1	1			1		1	1	1	1	1	1	1	1	1	1	1
		OG0003435	K01692	paaF, echA	enoyl-CoA hydratase	cd06558	crotonase-like	Crotonase/Enoyl-Coenzyme A (CoA) hydratase superfamily. This superfamily contains a diverse set of enzymes including enoyl-CoA hydratase, napthoate synthase, methylmalonyl-CoA decarboxylase, 3-hydoxybutyryl-CoA dehydratase, and dienoyl-CoA isomerase. Many of these play important roles in fatty acid metabolism. In addition to a conserved structural core and the formation of trimers (or dimers of t…	PF00378.20;;PF16113.5;;	ECH_1;;ECH_2;;	Enoyl-CoA hydratase/isomerase;;Enoyl-CoA hydratase/isomerase;;	COG1024	COG1024	Enoyl-CoA hydratase/carnithine racemase	I	Lipid transport and metabolism	PRK06213	PRK06213	enoyl-CoA hydratase; Provisional	-	-	-	-	-		1	1	1		1	1	1	1	1				1	1	1	1	1	1	1	1	1		1	1
		OG0003162	K01692	paaF, echA	enoyl-CoA hydratase	cd06558	crotonase-like	Crotonase/Enoyl-Coenzyme A (CoA) hydratase superfamily. This superfamily contains a diverse set of enzymes including enoyl-CoA hydratase, napthoate synthase, methylmalonyl-CoA decarboxylase, 3-hydoxybutyryl-CoA dehydratase, and dienoyl-CoA isomerase. Many of these play important roles in fatty acid metabolism. In addition to a conserved structural core and the formation of trimers (or dimers of t…	PF00378.20;;PF16113.5;;	ECH_1;;ECH_2;;	Enoyl-CoA hydratase/isomerase;;Enoyl-CoA hydratase/isomerase;;	COG1024	COG1024	Enoyl-CoA hydratase/carnithine racemase	I	Lipid transport and metabolism	PRK06688	PRK06688	enoyl-CoA hydratase; Provisional	-	-	-	-	-		1		1	1	1	1	1	1	1	1		1	1		1	1	1	1	1	1	1		1	1
		OG0000939	K01692	paaF, echA	enoyl-CoA hydratase	cd06558	crotonase-like	Crotonase/Enoyl-Coenzyme A (CoA) hydratase superfamily. This superfamily contains a diverse set of enzymes including enoyl-CoA hydratase, napthoate synthase, methylmalonyl-CoA decarboxylase, 3-hydoxybutyryl-CoA dehydratase, and dienoyl-CoA isomerase. Many of these play important roles in fatty acid metabolism. In addition to a conserved structural core and the formation of trimers (or dimers of t…	PF00378.20;;PF16113.5;;	ECH_1;;ECH_2;;	Enoyl-CoA hydratase/isomerase;;Enoyl-CoA hydratase/isomerase;;	COG1024	COG1024	Enoyl-CoA hydratase/carnithine racemase	I	Lipid transport and metabolism	PRK06563	PRK06563	enoyl-CoA hydratase; Provisional	-	-	-	-	-		1	1	1	1	1	1	1	1	1	1	1	1	1	1	1	1	1	1	1	1	1	1	1	1
	7	OG0000982	K01825	fadB	3-hydroxyacyl-CoA dehydrogenase / enoyl-CoA hydratase / 3-hydroxybutyryl-CoA epimerase / enoyl-CoA isomerase	cd06558	crotonase-like	Crotonase/Enoyl-Coenzyme A (CoA) hydratase superfamily. This superfamily contains a diverse set of enzymes including enoyl-CoA hydratase, napthoate synthase, methylmalonyl-CoA decarboxylase, 3-hydoxybutyryl-CoA dehydratase, and dienoyl-CoA isomerase. Many of these play important roles in fatty acid metabolism. In addition to a conserved structural core and the formation of trimers (or dimers of t…	PF02737.18;;PF00378.20;;PF00725.22;;PF16113.5;;	3HCDH_N;;ECH_1;;3HCDH;;ECH_2;;	3-hydroxyacyl-CoA dehydrogenase, NAD binding domain;;Enoyl-CoA hydratase/isomerase;;3-hydroxyacyl-CoA dehydrogenase, C-terminal domain;;Enoyl-CoA hydratase/isomerase;;	COG1250	COG1250	3-hydroxyacyl-CoA dehydrogenase	I	Lipid transport and metabolism	PRK11730	fadB	multifunctional fatty acid oxidation complex subunit alpha; Reviewed	TIGR02437	TIGR02437	FadB: fatty oxidation complex, alpha subunit FadB	-	-	1	1	1	1	1	1	1	1	1	1	1	1	1	1	1	1	1	1	1	1	1	1	1	1	1
	8	OG0001618	K00632	fadA, fadI	acetyl-CoA acyltransferase	cd00751	thiolase	Thiolase are ubiquitous enzymes that catalyze the reversible thiolytic cleavage of 3-ketoacyl-CoA into acyl-CoA and acetyl-CoA, a 2-step reaction involving a covalent intermediate formed with a catalytic cysteine. They are found in prokaryotes and eukaryotes (cytosol, microbodies and mitochondria). There are 2 functional different classes: thiolase-I (3-ketoacyl-CoA thiolase) and thiolase-II (ace…	PF00108.23;;PF02803.18;;PF00109.26;;	Thiolase_N;;Thiolase_C;;ketoacyl-synt;;	Thiolase, N-terminal domain;;Thiolase, C-terminal domain;;Beta-ketoacyl synthase, N-terminal domain;;	COG0183	COG0183	Acetyl-CoA acetyltransferase	I	Lipid transport and metabolism	PRK08947	fadA	3-ketoacyl-CoA thiolase; Reviewed	TIGR01930	TIGR01930	AcCoA-C-Actrans: acetyl-CoA C-acyltransferase	-	-		1	1	1	1	1	1	1	1	1	1	1	1	1	1	1	1	1	1	1	1	1	1	1	1
TCA	9	OG0003129	K01647	CS, gltA	citrate synthase	cd06100	CCL_ACL-C	Citryl-CoA lyase (CCL), the C-terminal portion of the single-subunit type ATP-citrate lyase (ACL) and the C-terminal portion of the large subunit of the two-subunit type ACL. CCL cleaves citryl-CoA (CiCoA) to acetyl-CoA (AcCoA) and oxaloacetate (OAA). ACL catalyzes an ATP- and a CoA- dependant cleavage of citrate to form AcCoA and OAA in a multistep reaction, the final step of which is likely to …	-	-	-	-	-	-	-	-	PRK06224	PRK06224	citrate synthase; Provisional	-	-	-	-	-	1	1	1		1	1	1	1	1	1		1	1	1	1	1		1	1	1	1	1	1	1	1
		OG0002110	K01647	CS, gltA	citrate synthase	cd06114	EcCS_like	Escherichia coli (Ec) citrate synthase (CS) GltA_like. CS catalyzes the condensation of acetyl coenzyme A (AcCoA) and oxalacetate (OAA) to form citrate and coenzyme A (CoA), the first step in the citric acid cycle (TCA or Krebs cycle). The overall CS reaction is thought to proceed through three partial reactions and involves both closed and open conformational forms of the enzyme: a) the carbanio…	PF00285.21;;	Citrate_synt;;	Citrate synthase, C-terminal domain;;	COG0372	COG0372	Citrate synthase	C	Energy production and conversion	PRK05614	gltA	type II citrate synthase; Reviewed	TIGR01798	TIGR01798	cit_synth_I: citrate (Si)-synthase	-	-		1	1	1	2	1	1	1	1	1	1	1	1	1	1		1	1	1	1	1	1	1	1
	10	OG0001965	K01681	ACO, acnA	aconitate hydratase	cd01586	AcnA_IRP	Aconitase A catalytic domain. Aconitase A catalytic domain. This is the major form of the TCA cycle enzyme aconitate hydratase, also known as aconitase and citrate hydrolyase. It includes bacterial and archaeal aconitase A, and the eukaryotic cytosolic form of aconitase. This group also includes sequences that have been shown to act as an iron-responsive element (IRE) binding protein in animals a…	PF00330.20;;PF00694.19;;	Aconitase;;Aconitase_C;;	Aconitase family (aconitate hydratase);;Aconitase C-terminal domain;;	COG1048	COG1048	Aconitase A	C	Energy production and conversion	PRK09277	PRK09277	aconitate hydratase; Validated	TIGR01341	TIGR01341	aconitase_1: aconitate hydratase 1	-	-		1		1	1	1	1	1	1	1	1	1	1	1		1	1	1	1	1	1	1	1	1	1
		OG0001638	K01682	acnB	aconitate hydratase 2 / 2-methylisocitrate dehydratase	cd01581	AcnB	Aconitate hydratase B catalyses the formation of cis-aconitate from citrate as part of the TCA cycle. Aconitase B catalytic domain. Aconitate hydratase B catalyses the formation of cis-aconitate from citrate as part of the TCA cycle. Aconitase has an active (4FE-4S) and an inactive (3FE-4S) form. The active cluster is part of the catalytic site that interconverts citrate, cis-aconitase and isocit…	PF06434.13;;PF11791.8;;PF00330.20;;	Aconitase_2_N;;Aconitase_B_N;;Aconitase;;	Aconitate hydratase 2 N-terminus;;Aconitate B N-terminal domain;;Aconitase family (aconitate hydratase);;	COG1049	COG1049	Aconitase B	C	Energy production and conversion	PRK09238	PRK09238	bifunctional aconitate hydratase 2/2-methylisocitrate dehydratase; Validated	TIGR00117	TIGR00117	acnB: aconitate hydratase 2	-	-	1	1	1	1	1	1	1	1	1	1	1	1	1	1	1	1	1	1	1	1	1	1	1	1
	11	OG0001537	K00031	IDH1, IDH2, icd	isocitrate dehydrogenase	-	-	-	PF00180.20;;PF03971.14;;	Iso_dh;;IDH;;	Isocitrate/isopropylmalate dehydrogenase;;Monomeric isocitrate dehydrogenase;;	COG0538	COG0538	Isocitrate dehydrogenase	C	Energy production and conversion	PRK08299	PRK08299	isocitrate dehydrogenase; Validated	-	-	-	-	-		1	1	1	1	1	1	1	1	1	1	1	1	1	1	1	1	1	1	1	1	1	1	1	1
		OG0001545	K00031	IDH1, IDH2, icd	isocitrate dehydrogenase	-	-	-	PF00180.20;;	Iso_dh;;	Isocitrate/isopropylmalate dehydrogenase;;	COG0538	COG0538	Isocitrate dehydrogenase	C	Energy production and conversion	PRK07006	PRK07006	isocitrate dehydrogenase; Reviewed	TIGR00183	TIGR00183	prok_nadp_idh: isocitrate dehydrogenase, NADP-dependent	-	-		1	1	1	1	1	1	1	1	1	1	1		1	1	1	1	1	1	1	1	1	1	1	1
	12	OG0002112	K00658	DLST, sucB	2-oxoglutarate dehydrogenase E2 component (dihydrolipoamide succinyltransferase)	cd06849	lipoyl_domain	Lipoyl domain of the dihydrolipoyl acyltransferase component (E2) of 2-oxo acid dehydrogenases. 2-oxo acid dehydrogenase multienzyme complexes, like pyruvate dehydrogenase (PDH), 2-oxoglutarate dehydrogenase (OGDH) and branched-chain 2-oxo acid dehydrogenase (BCDH), contain at least three different enzymes, 2-oxo acid dehydrogenase (E1), dihydrolipoyl acyltransferase (E2) and dihydrolipoamide deh…	PF00198.23;;PF00364.22;;PF02817.17;;	2-oxoacid_dh;;Biotin_lipoyl;;E3_binding;;	2-oxoacid dehydrogenases acyltransferase (catalytic domain);;Biotin-requiring enzyme;;e3 binding domain;;	COG0508	COG0508	Pyruvate/2-oxoglutarate dehydrogenase complex, dihydrolipoamide acyltransferase (E2) component	C	Energy production and conversion	PRK05704	PRK05704	dihydrolipoamide succinyltransferase; Validated	TIGR01347	TIGR01347	sucB: dihydrolipoyllysine-residue succinyltransferase, E2 component of oxoglutarate dehydrogenase (succinyl-transferring) complex	-	-	1	1	1	1	1	1	1	1	1	1	1	1	1	1	1		1	1	1	1	1	1	1	1
		OG0002111	K00164	OGDH, sucA	2-oxoglutarate dehydrogenase E1 component	cd02016	TPP_E1_OGDC_like	Thiamine pyrophosphate (TPP) family, E1 of OGDC-like subfamily, TPP-binding module; composed of proteins similar to the E1 component of the 2-oxoglutarate dehydrogenase multienzyme complex (OGDC). OGDC catalyzes the oxidative decarboxylation of 2-oxoglutarate to succinyl-CoA and carbon dioxide, a key reaction of the tricarboxylic acid cycle.	PF02779.24;;PF00676.20;;PF16870.5;;PF16078.5;;	Transket_pyr;;E1_dh;;OxoGdeHyase_C;;2-oxogl_dehyd_N;;	Transketolase, pyrimidine binding domain;;Dehydrogenase E1 component;;2-oxoglutarate dehydrogenase C-terminal;;2-oxoglutarate dehydrogenase N-terminus;;	COG0567	COG0567	2-oxoglutarate dehydrogenase complex, dehydrogenase (E1) component, and related enzymes	C	Energy production and conversion	PRK09404	sucA	2-oxoglutarate dehydrogenase E1 component; Reviewed	TIGR00239	TIGR00239	2oxo_dh_E1: oxoglutarate dehydrogenase (succinyl-transferring), E1 component	-	-	1	1	1	1	1	1	1	1	1	1	1	1	1	1	1		1	1	1	1	1	1	1	1
		OG0002907	K00174	korA, oorA, oforA	2-oxoglutarate/2-oxoacid ferredoxin oxidoreductase subunit alpha	cd07034	TPP_PYR_PFOR_IOR-alpha_like	Pyrimidine (PYR) binding domain of pyruvate ferredoxin oxidoreductase (PFOR), indolepyruvate ferredoxin oxidoreductase alpha subunit (IOR-alpha), and related proteins. Thiamine pyrophosphate (TPP family), pyrimidine (PYR) binding domain, of pyruvate ferredoxin oxidoreductase (PFOR), indolepyruvate ferredoxin oxidoreductase (IOR) alpha subunit (IOR-alpha), and related proteins, subfamily. The PYR …	PF01855.19;;PF01558.18;;	POR_N;;POR;;	Pyruvate flavodoxin/ferredoxin oxidoreductase, thiamine diP-bdg;;Pyruvate ferredoxin/flavodoxin oxidoreductase;;	COG1014	COG1014	Pyruvate:ferredoxin oxidoreductase or related 2-oxoacid:ferredoxin oxidoreductase, gamma subunit	C	Energy production and conversion	PRK08659	PRK08659	2-oxoglutarate ferredoxin oxidoreductase subunit alpha; Validated	TIGR03710	TIGR03710	OAFO_sf: 2-oxoacid:acceptor oxidoreductase, alpha subunit	-	-		1	1		1	1	1	1	1	1	1	1	1	1	1	1		1	1	1	1	1	1	1	1
		OG0003438	K00175	korB, oorB, oforB	2-oxoglutarate/2-oxoacid ferredoxin oxidoreductase subunit beta	cd03375	TPP_OGFOR	Thiamine pyrophosphate (TPP family), 2-oxoglutarate ferredoxin oxidoreductase (OGFOR) subfamily, TPP-binding module; OGFOR catalyzes the oxidative decarboxylation of 2-oxo-acids, with ferredoxin acting as an electron acceptor. In the TCA cycle, OGFOR catalyzes the oxidative decarboxylation of 2-oxoglutarate to succinyl-CoA. In the reductive tricarboxylic acid cycle found in the anaerobic autotrop…	PF02775.21;;	TPP_enzyme_C;;	Thiamine pyrophosphate enzyme, C-terminal TPP binding domain;;	COG1013	COG1013	Pyruvate:ferredoxin oxidoreductase or related 2-oxoacid:ferredoxin oxidoreductase, beta subunit	C	Energy production and conversion	PRK11867	PRK11867	2-oxoglutarate ferredoxin oxidoreductase subunit beta; Reviewed	TIGR02177	TIGR02177	PorB_KorB: 2-oxoacid:acceptor oxidoreductase, beta subunit, pyruvate/2-ketoisovalerate family	-	-		1	1			1	1	1	1	1	1	1	1	1	1	1		1	1	1	1	1	1	1	1
	13	OG0002114	K01903	sucC	succinyl-CoA synthetase beta subunit	-	-	-	PF08442.10;;PF00549.19;;PF13549.6;;	ATP-grasp_2;;Ligase_CoA;;ATP-grasp_5;;	ATP-grasp domain;;CoA-ligase;;ATP-grasp domain;;	COG0045	COG0045	Succinyl-CoA synthetase, beta subunit	C	Energy production and conversion	PRK00696	sucC	succinyl-CoA synthetase subunit beta; Provisional	TIGR01016	TIGR01016	sucCoAbeta: succinate-CoA ligase, beta subunit	-	-	1	1	1	1	1	1	1	1	1	1	1	1	1	1	1	1	1	1	1	1	1	1	1	1
		OG0002538	K01902	sucD	succinyl-CoA synthetase alpha subunit	-	-	-	PF02629.19;;PF00549.19;;PF13607.6;;PF13380.6;;	CoA_binding;;Ligase_CoA;;Succ_CoA_lig;;CoA_binding_2;;	CoA binding domain;;CoA-ligase;;Succinyl-CoA ligase like flavodoxin domain;;CoA binding domain;;	COG0074	COG0074	Succinyl-CoA synthetase, alpha subunit	C	Energy production and conversion	PRK05678	PRK05678	succinyl-CoA synthetase subunit alpha; Validated	TIGR01019	TIGR01019	sucCoAalpha: succinate-CoA ligase, alpha subunit	-	-	1	1	1	1	1	1	1	1	1	1	1	1	1		1	1	1	1	1	1	1	1	1	1
	14	OG0001483	K00239	sdhA, frdA	succinate dehydrogenase / fumarate reductase, flavoprotein subunit	-	-	-	PF00890.24;;PF02910.20;;PF07992.14;;PF01134.22;;	FAD_binding_2;;Succ_DH_flav_C;;Pyr_redox_2;;GIDA;;	FAD binding domain;;Fumarate reductase flavoprotein C-term;;Pyridine nucleotide-disulphide oxidoreductase;;Glucose inhibited division protein A;;	COG1053	COG1053	Succinate dehydrogenase/fumarate reductase, flavoprotein subunit	C	Energy production and conversion	PRK05675	sdhA	succinate dehydrogenase flavoprotein subunit; Reviewed	TIGR01812	TIGR01812	sdhA_frdA_Gneg: succinate dehydrogenase or fumarate reductase, flavoprotein subunit	-	-	1	1	1	1	1	1	1	1	1	1	1	1	1	1		1	1	1	1	1	1	1	1	1
		OG0002834	K00240	sdhB, frdB	succinate dehydrogenase / fumarate reductase, iron-sulfur subunit	-	-	-	PF13085.6;;PF13534.6;;PF13183.6;;PF13237.6;;	Fer2_3;;Fer4_17;;Fer4_8;;Fer4_10;;	2Fe-2S iron-sulfur cluster binding domain;;4Fe-4S dicluster domain;;4Fe-4S dicluster domain;;4Fe-4S dicluster domain;;	COG0479	COG0479	Succinate dehydrogenase/fumarate reductase, Fe-S protein subunit	C	Energy production and conversion	PRK05950	sdhB	succinate dehydrogenase iron-sulfur subunit; Reviewed	TIGR00384	TIGR00384	dhsB: succinate dehydrogenase and fumarate reductase iron-sulfur protein	-	-	1	1	1	1	1	1	1	1	1	1	1	1	1			1	1	1	1	1	1	1	1	1
		OG0002536	K00241	sdhC, frdC	succinate dehydrogenase / fumarate reductase, cytochrome b subunit	cd03499	SQR_TypeC_SdhC	Succinate:quinone oxidoreductase (SQR) Type C subfamily, Succinate dehydrogenase C (SdhC) subunit; composed of bacterial SdhC and eukaryotic large cytochrome b binding (CybL) proteins. SQR catalyzes the oxidation of succinate to fumarate coupled to the reduction of quinone to quinol. Members of this family reduce high potential quinones such as ubiquinone. SQR is also called succinate dehydrogena…	PF01127.22;;	Sdh_cyt;;	Succinate dehydrogenase/Fumarate reductase transmembrane subunit;;	COG2009	COG2009	Succinate dehydrogenase/fumarate reductase, cytochrome b subunit	C	Energy production and conversion	PRK09487	sdhC	succinate dehydrogenase cytochrome b556 large membrane subunit; Provisional	TIGR02970	TIGR02970	succ_dehyd_cytB: succinate dehydrogenase, cytochrome b556 subunit	-	-		1	1	1	1	1	1	1	1	1	1	1	1	1	1		1	1	1	1	1	1	1	1
		OG0002537	K00242	sdhD, frdD	succinate dehydrogenase / fumarate reductase, membrane anchor subunit	cd03494	SQR_TypeC_SdhD	Succinate:quinone oxidoreductase (SQR) Type C subfamily, Succinate dehydrogenase D (SdhD) subunit; SQR catalyzes the oxidation of succinate to fumarate coupled to the reduction of quinone to quinol. E. coli SQR, a member of this subfamily, reduces the high potential quinine, ubiquinone. SQR is also called succinate dehydrogenase or Complex II, and is part of the citric acid cycle and the aerobic …	PF01127.22;;	Sdh_cyt;;	Succinate dehydrogenase/Fumarate reductase transmembrane subunit;;	COG2142	COG2142	Succinate dehydrogenase, hydrophobic anchor subunit	C	Energy production and conversion	PRK09488	sdhD	succinate dehydrogenase cytochrome b556 small membrane subunit; Provisional	TIGR02968	TIGR02968	succ_dehyd_anc: succinate dehydrogenase, hydrophobic membrane anchor protein	-	-		1	1	1	1	1	1	1	1	1	1	1	1	1	1		1	1	1	1	1	1	1	1
	15	OG0001665	K01676	E4.2.1.2A, fumA, fumB	fumarate hydratase, class I	-	-	-	PF05681.14;;PF05683.12;;	Fumerase;;Fumerase_C;;	Fumarate hydratase (Fumerase);;Fumarase C-terminus;;	COG1951	COG1951	Tartrate dehydratase alpha subunit/Fumarate hydratase class I, N-terminal domain	C	Energy production and conversion	PRK06246	PRK06246	fumarate hydratase; Provisional	TIGR00723	TIGR00723	ttdB_fumA_fumB: hydrolyase, tartrate beta subunit/fumarate domain protein, Fe-S type	-	-	1	1	1	1	1	1	1	1	1	1	1	1		1	1	1	1	1	1	1	1	1	1	1	1
		OG0000201	K01679	E4.2.1.2B, fumC, FH	fumarate hydratase, class II	cd01362	Fumarase_classII	Class II fumarases. This subgroup contains Escherichia coli fumarase C, human mitochondrial fumarase, and related proteins. It is a member of the Lyase class I family. Members of this family for the most part catalyze similar beta-elimination reactions in which a C-N or C-O bond is cleaved with the release of fumarate as one of the products. These proteins are active as tetramers. The four active…	PF00206.20;;PF10415.9;;	Lyase_1;;FumaraseC_C;;	Lyase;;Fumarase C C-terminus;;	COG0114	COG0114	Fumarate hydratase class II	C	Energy production and conversion	PRK00485	fumC	fumarate hydratase; Reviewed	TIGR00979	TIGR00979	fumC_II: fumarate hydratase, class II	-	-	1	1		2	1	1	1	1	1	1	1	1	1	1		1	2	1	1	1	1	1	1	1	1
	16	OG0002524	K00024	mdh	malate dehydrogenase	cd01338	MDH_choloroplast_like	Chloroplast-like malate dehydrogenases. MDH is one of the key enzymes in the citric acid cycle, facilitating both the conversion of malate to oxaloacetate and replenishing levels of oxalacetate by reductive carboxylation of pyruvate. Members of this subfamily are bacterial MDHs, and plant MDHs localized to the choloroplasts. MDHs are part of the NAD(P)-binding Rossmann fold superfamily, which inc…	PF02866.18;;PF00056.23;;	Ldh_1_C;;Ldh_1_N;;	lactate/malate dehydrogenase, alpha/beta C-terminal domain;;lactate/malate dehydrogenase, NAD binding domain;;	COG0039	COG0039	Malate/lactate dehydrogenase	C	Energy production and conversion	PRK05442	PRK05442	malate dehydrogenase; Provisional	TIGR01759	TIGR01759	MalateDH-SF1: malate dehydrogenase	-	-	1	1	1	1	1	1	1	1	1	1	1	1		1	1		1	1	1	1	1	1	1	1	1
Glutamate metabiolism	17	OG0000897	K00265	gltB	glutamate synthase (NADPH) large chain	cd00713	GltS	Glutamine amidotransferases class-II (Gn-AT), glutamate synthase (GltS)-type. GltS is a homodimer that synthesizes L-glutamate from 2-oxoglutarate and L-glutamine, an important step in ammonia assimilation in bacteria, cyanobacteria and plants. The N-terminal glutaminase domain catalyzes the hydrolysis of glutamine to glutamic acid and ammonia, and has a fold similar to that of other glutamine am…	PF00310.21;;PF01645.17;;PF04898.14;;PF01493.19;;	GATase_2;;Glu_synthase;;Glu_syn_central;;GXGXG;;	Glutamine amidotransferases class-II;;Conserved region in glutamate synthase;;Glutamate synthase central domain;;GXGXG motif;;	COG0070	COG0070	Glutamate synthase domain 3	E	Amino acid transport and metabolism	PRK11750	gltB	glutamate synthase subunit alpha; Provisional	-	-	-	-	-	1	1	1	1	1	1	1	1	1	1	1	1		1	1	1	1	1	1	1	1	1	1	1	1
		OG0000896	K00266	gltD	glutamate synthase (NADPH) small chain	cd10549	MtMvhB_like	Uncharacterized polyferredoxin-like protein. This family contains uncharacterized polyferredoxin protein similar to Methanobacterium thermoautotrophicum MvhB. The mvhB is a gene of the methylviologen-reducing hydrogenase operon. It is predicted to contain 12 [4Fe-4S] clusters, and was therefore suggested to be a polyferredoxin. As a subfamily of the beta subunit of the DMSO Reductase (DMSOR) fami…	PF14691.6;;PF07992.14;;PF00070.27;;PF13738.6;;PF13450.6;;PF00743.19;;PF13241.6;;	Fer4_20;;Pyr_redox_2;;Pyr_redox;;Pyr_redox_3;;NAD_binding_8;;FMO-like;;NAD_binding_7;;	Dihydroprymidine dehydrogenase domain II, 4Fe-4S cluster;;Pyridine nucleotide-disulphide oxidoreductase;;Pyridine nucleotide-disulphide oxidoreductase;;Pyridine nucleotide-disulphide oxidoreductase;;NAD(P)-binding Rossmann-like domain;;Flavin-binding monooxygenase-like;;Putative NAD(P)-binding;;	COG0493	COG0493	NADPH-dependent glutamate synthase beta chain or related oxidoreductase	ER		PRK12810	gltD	glutamate synthase subunit beta; Reviewed	TIGR01318	TIGR01318	gltD_gamma_fam: glutamate synthase, small subunit	-	-	2	1	1	1	1	1	1	1	1	1	1	1		1	1	1	1	1	1	1	1	1	1	1	1
	18	OG0002261	K15371	GDH2	glutamate dehydrogenase	-	-	-	PF05088.12;;	Bac_GDH;;	Bacterial NAD-glutamate dehydrogenase;;	COG2902	COG2902	NAD-specific glutamate dehydrogenase	E	Amino acid transport and metabolism	PTZ00324	PTZ00324	glutamate dehydrogenase 2; Provisional	-	-	-	-	-	1	1	1	1	1	1	1	1	1	1	1	1	1	1	1		1	1	1	1	1	1	1	1
	19	OG0000755	K01915	glnA, GLUL	glutamine synthetase	-	-	-	PF00120.24;;	Gln-synt_C;;	Glutamine synthetase, catalytic domain;;	COG0174	COG0174	Glutamine synthetase	E	Amino acid transport and metabolism	PRK09469	glnA	glutamine synthetase; Provisional	-	-	-	-	-	1	1	1	1	1	1	1	1	1	1		1	1	1	1	1	1	1	1	1	1	1	1	1	1
		OG0003457	K01915	glnA, GLUL	glutamine synthetase	-	-	-	PF12437.8;;PF18318.1;;PF00120.24;;	GSIII_N;;Gln-synt_C-ter;;Gln-synt_C;;	Glutamine synthetase type III N terminal;;Glutamine synthetase C-terminal domain;;Glutamine synthetase, catalytic domain;;	COG3968	COG3968	Glutamine synthetase type III	E	Amino acid transport and metabolism	-	-	-	-	-	-	-	-		1	1	1	1	1	1	1	1	1				1	1		1	1		1		1	1	1	1
		OG0002375	K01915	glnA, GLUL	glutamine synthetase	-	-	-	PF00120.24;;PF03951.19;;	Gln-synt_C;;Gln-synt_N;;	Glutamine synthetase, catalytic domain;;Glutamine synthetase, beta-Grasp domain;;	COG0174	COG0174	Glutamine synthetase	E	Amino acid transport and metabolism	PRK09469	glnA	glutamine synthetase; Provisional	TIGR00653	TIGR00653	GlnA: glutamine synthetase, type I	-	-		1	1	1	1	1	1	1	1	1	1		1	1	1	1	1	1	1	1	1	1	1	1	1
Denitrification	20	OG0003166	K02567	napA	periplasmic nitrate reductase NapA	cd02754	MopB_Nitrate-R-NapA-like	Nitrate reductases, NapA (Nitrate-R-NapA), NasA, and NarB catalyze the reduction of nitrate to nitrite. Monomeric Nas is located in the cytoplasm and participates in nitrogen assimilation. Dimeric Nap is located in the periplasm and is coupled to quinol oxidation via a membrane-anchored tetraheme cytochrome. Members of the MopB_Nitrate-R-NapA CD belong to the molybdopterin_binding (MopB) superfam…	PF00384.22;;PF01568.21;;PF04879.16;;	Molybdopterin;;Molydop_binding;;Molybdop_Fe4S4;;	Molybdopterin oxidoreductase;;Molydopterin dinucleotide binding domain;;Molybdopterin oxidoreductase Fe4S4 domain;;	COG0243	COG0243	Anaerobic selenocysteine-containing dehydrogenase	C	Energy production and conversion	PRK13532	PRK13532	nitrate reductase catalytic subunit; Provisional	TIGR01409	TIGR01409	TAT_signal_seq: Tat (twin-arginine translocation) pathway signal sequence	-	-	1	1	1		1	1	1	1	1	1		1	1	1	1	1		1		1	1	1	1	1	1
	21	OG0003689	K15864	nirS	nitrite reductase (NO-forming) / hydroxylamine reductase	-	-	-	PF02239.16;;PF13442.6;;PF00034.21;;	Cytochrom_D1;;Cytochrome_CBB3;;Cytochrom_C;;	Cytochrome D1 heme domain;;Cytochrome C oxidase, cbb3-type, subunit III;;Cytochrome c;;	COG3391	COG3391	DNA-binding beta-propeller fold protein YncE	R	General function prediction only	-	-	-	-	-	-	-	-		1	1		1		1	1	1	1		1	1	1	1	1		1		1	1	1	1	1
	22	OG0004131	K04561	norB	nitric oxide reductase subunit B	cd01661	cbb3_Oxidase_I	Cytochrome cbb3 oxidase subunit I. Cytochrome cbb3 oxidase, the terminal oxidase in the respiratory chains of proteobacteria, is a multi-chain transmembrane protein located in the cell membrane. Like other cytochrome oxidases, it catalyzes the reduction of O2 and simultaneously pumps protons across the membrane. Found mainly in proteobacteria, cbb3 is believed to be a modern enzyme that has evolv…	PF00115.20;;	COX1;;	Cytochrome C and Quinol oxidase polypeptide I;;	COG3256	COG3256	Nitric oxide reductase large subunit	P	Inorganic ion transport and metabolism	PRK14488	PRK14488	cbb3-type cytochrome c oxidase subunit I; Provisional	-	-	-	-	-		1	1			1	1	1	1	1		1	1	1	1			1		1	1	1	1	1
		OG0003341	K02305	norC	nitric oxide reductase subunit C	-	-	-	PF00034.21;;PF13442.6;;	Cytochrom_C;;Cytochrome_CBB3;;	Cytochrome c;;Cytochrome C oxidase, cbb3-type, subunit III;;	COG2010	COG2010	Cytochrome c, mono- and diheme variants	C	Energy production and conversion	-	-	-	-	-	-	-	-		1	1		1	1	1	1	1	1		1	1	1	1	1		1		1	1	1	1	1	1
	23	OG0003632	K00376	nosZ	nitrous-oxide reductase	cd04223	N2OR_C	The C-terminal cupredoxin domain of Nitrous-oxide reductase. Nitrous-oxide reductase participates in nitrogen metabolism and catalyzes the last step in dissimilatory nitrate reduction, the two-electron reduction of N2O to N2. It contains copper ions as cofactors in the form of a binuclear CuA center at the site of electron entry and a tetranuclear CuZ centre at the active site. The C-terminus of …	PF18764.1;;PF18793.1;;PF00116.20;;	nos_propeller;;nos_propeller_2;;COX2;;	Nitrous oxide reductase propeller repeat;;Nitrous oxide reductase propeller repeat 2;;Cytochrome C oxidase subunit II, periplasmic domain;;	COG4263	COG4263	Nitrous oxide reductase	P	Inorganic ion transport and metabolism	PRK02888	PRK02888	nitrous-oxide reductase; Validated	TIGR04244	TIGR04244	nitrous_NosZ_RR: nitrous-oxide reductase, TAT-dependent	-	-		1	1		1	1	1	1	1	1		1	1	1	1	1		1		1	1	1	1	1
Nitrogen fixation	24	OG0003896	K02586	nifD	nitrogenase molybdenum-iron protein alpha chain	cd01976	Nitrogenase_MoFe_alpha	Nitrogenase_MoFe_alpha_II: Nitrogenase MoFe protein, beta subunit. A group of proteins similar to the alpha subunit of the MoFe protein of the molybdenum (Mo-) nitrogenase. The nitrogenase enzyme catalyzes the ATP-dependent reduction of dinitrogen to ammonia. The Mo-nitrogenase is the most widespread and best characterized of these systems. Mo-nitrogenase consists of the MoFe protein (component 1…	PF00148.19;;	Oxidored_nitro;;	Nitrogenase component 1 type Oxidoreductase;;	COG2710	COG2710	Nitrogenase molybdenum-iron protein, alpha and beta chains	P	Inorganic ion transport and metabolism	PRK14478	PRK14478	nitrogenase molybdenum-cofactor biosynthesis protein NifE; Provisional	TIGR01862	TIGR01862	N2-ase-Ialpha: nitrogenase component I, alpha chain	-	-		1			1	1	1	1	1	1	1	1		1	1	1		1	1	1	1	1		1
		OG0003895	K02588	nifH	nitrogenase iron protein NifH	cd02040	NifH	nitrogenase component II NifH. NifH gene encodes component II (iron protein) of nitrogenase. Nitrogenase is responsible for the biological nitrogen fixation, i.e. reduction of molecular nitrogen to ammonia. NifH consists of two oxygen-sensitive metallosulfur proteins: the mollybdenum-iron (alternatively, vanadium-iron or iron-iron) protein (commonly referred to as component 1), and the iron prote…	PF00142.18;;PF01656.23;;PF13614.6;;PF10609.9;;PF02374.15;;PF03308.16;;	Fer4_NifH;;CbiA;;AAA_31;;ParA;;ArsA_ATPase;;MeaB;;	4Fe-4S iron sulfur cluster binding proteins, NifH/frxC family;;CobQ/CobB/MinD/ParA nucleotide binding domain;;AAA domain;;NUBPL iron-transfer P-loop NTPase;;Anion-transporting ATPase;;Methylmalonyl Co-A mutase-associated GTPase MeaB;;	COG1348	COG1348	Nitrogenase subunit NifH, an ATPase	P	Inorganic ion transport and metabolism	PRK13234	nifH	nitrogenase reductase; Reviewed	TIGR01287	TIGR01287	nifH: nitrogenase iron protein	-	-		1			1	1	1	1	1	1	1	1		1	1	1		1	1	1	1	1		1
		OG0003747	K02591	nifK	nitrogenase molybdenum-iron protein beta chain	cd01974	Nitrogenase_MoFe_beta	Nitrogenase_MoFe_beta: Nitrogenase MoFe protein, beta subunit. The nitrogenase enzyme catalyzes the ATP-dependent reduction of dinitrogen to ammonia. The Molybdenum (Mo-) nitrogenase is the most widespread and best characterized of these systems. Mo-nitrogenase consists of the MoFe protein (component 1) and the Fe protein (component 2). MoFe is an alpha2beta2 tetramer. This group contains the bet…	PF00148.19;;PF11844.8;;	Oxidored_nitro;;DUF3364;;	Nitrogenase component 1 type Oxidoreductase;;Domain of unknown function (DUF3364);;	COG2710	COG2710	Nitrogenase molybdenum-iron protein, alpha and beta chains	P	Inorganic ion transport and metabolism	PRK14476	PRK14476	nitrogenase molybdenum-cofactor biosynthesis protein NifN; Provisional	TIGR01286	TIGR01286	nifK: nitrogenase molybdenum-iron protein beta chain	-	-		1			1	1	1	1	1	1	1	1		1	1	1		1	1	1	1	1		1	1
Cytochrome c oxidase	Cyt c oxidase	OG0002684	K02274	coxA, ctaD	cytochrome c oxidase subunit I	cd01663	Cyt_c_Oxidase_I	Cytochrome C oxidase subunit I. Cytochrome c oxidase (CcO), the terminal oxidase in the respiratory chains of eukaryotes and most bacteria, is a multi-chain transmembrane protein located in the inner membrane of mitochondria and the cell membrane of prokaryotes. It catalyzes the reduction of O2 and simultaneously pumps protons across the membrane. The number of subunits varies from three to five …	PF00115.20;;	COX1;;	Cytochrome C and Quinol oxidase polypeptide I;;	COG0843	COG0843	Heme/copper-type cytochrome/quinol oxidase, subunit 1	C	Energy production and conversion	MTH00153	COX1	cytochrome c oxidase subunit I; Provisional	TIGR02891	TIGR02891	CtaD_CoxA: cytochrome c oxidase, subunit I	-	-	1	1	1	1	1	1	1	1	1	1	1	1	1				1	1	1	1	1	1	1	1	1
		OG0000659	K00404	ccoN	cytochrome c oxidase cbb3-type subunit I	cd01661	cbb3_Oxidase_I	Cytochrome cbb3 oxidase subunit I. Cytochrome cbb3 oxidase, the terminal oxidase in the respiratory chains of proteobacteria, is a multi-chain transmembrane protein located in the cell membrane. Like other cytochrome oxidases, it catalyzes the reduction of O2 and simultaneously pumps protons across the membrane. Found mainly in proteobacteria, cbb3 is believed to be a modern enzyme that has evolv…	PF00115.20;;	COX1;;	Cytochrome C and Quinol oxidase polypeptide I;;	COG3278	COG3278	Cbb3-type cytochrome oxidase, subunit 1	C	Energy production and conversion	PRK14488	PRK14488	cbb3-type cytochrome c oxidase subunit I; Provisional	TIGR00780	TIGR00780	ccoN: cytochrome c oxidase, cbb3-type, subunit I	-	-	1	1	1	1	1	1	1	1	1	1	1	1	1	1	1	1	1	1	1	1	1	1	1	1
ATPase	ATPase	OG0000533	K02108	ATPF0A, atpB	F-type H+-transporting ATPase subunit a	cd00310	ATP-synt_Fo_a_6	ATP synthase Fo complex, subunit 6 (eukaryotes) and subunit a (prokaryotes). Bacterial forms are designated as ATP synthase, Fo complex, subunit a; eukaryotic (chloroplast and mitochondrial) forms are designated as ATP synthase, Fo complex, subunit 6. The F-ATP synthases (also called FoF1-ATPases) consist of two structural domains: F1 (factor one) complex containing the soluble catalytic core, an…	PF00119.20;;	ATP-synt_A;;	ATP synthase A chain;;	COG0356	COG0356	FoF1-type ATP synthase, membrane subunit a	C	Energy production and conversion	PRK05815	PRK05815	F0F1 ATP synthase subunit A; Validated	TIGR01131	TIGR01131	ATP_synt_6_or_A: ATP synthase F0, A subunit	-	-	1	1	1	1	1	1	1	1	1	1	1	1	1	1	1	1	1	1	1	1	1	1	1	1	1
		OG0003510	K02108	ATPF0A, atpB	F-type H+-transporting ATPase subunit a	cd00310	ATP-synt_Fo_a_6	ATP synthase Fo complex, subunit 6 (eukaryotes) and subunit a (prokaryotes). Bacterial forms are designated as ATP synthase, Fo complex, subunit a; eukaryotic (chloroplast and mitochondrial) forms are designated as ATP synthase, Fo complex, subunit 6. The F-ATP synthases (also called FoF1-ATPases) consist of two structural domains: F1 (factor one) complex containing the soluble catalytic core, an…	PF00119.20;;	ATP-synt_A;;	ATP synthase A chain;;	COG0356	COG0356	FoF1-type ATP synthase, membrane subunit a	C	Energy production and conversion	PRK13420	PRK13420	F0F1 ATP synthase subunit A; Provisional	TIGR01131	TIGR01131	ATP_synt_6_or_A: ATP synthase F0, A subunit	-	-		1			1	1	1	1	1	1	1	1	1	1	1	1		1		1	1	1	1	1	1
		OG0001778	K02111	ATPF1A, atpA	F-type H+/Na+-transporting ATPase subunit alpha	cd01132	F1_ATPase_alpha	F1 ATP synthase alpha, central domain. The F-ATPase is found in bacterial plasma membranes, mitochondrial inner membranes and in chloroplast thylakoid membranes. It has also been found in the archaea Methanosarcina barkeri. It uses a proton gradient to drive ATP synthesis and hydrolyzes ATP to build the proton gradient. The extrinisic membrane domain, F1, is composed of alpha, beta, gamma, delta …	PF00006.25;;PF00306.27;;PF02874.23;;PF09378.10;;	ATP-synt_ab;;ATP-synt_ab_C;;ATP-synt_ab_N;;HAS-barrel;;	ATP synthase alpha/beta family, nucleotide-binding domain;;ATP synthase alpha/beta chain, C terminal domain;;ATP synthase alpha/beta family, beta-barrel domain;;HAS barrel domain;;	COG0056	COG0056	FoF1-type ATP synthase, alpha subunit	C	Energy production and conversion	PRK09281	PRK09281	F0F1 ATP synthase subunit alpha; Validated	TIGR00962	TIGR00962	atpA: ATP synthase F1, alpha subunit	-	-	1	1	1	1	1	1	1	1	1	1	1	1	1	1	1	1	1	1		1	1	1	1	1	1
		OG0003513	K02111	ATPF1A, atpA	F-type H+/Na+-transporting ATPase subunit alpha	cd01132	F1_ATPase_alpha	F1 ATP synthase alpha, central domain. The F-ATPase is found in bacterial plasma membranes, mitochondrial inner membranes and in chloroplast thylakoid membranes. It has also been found in the archaea Methanosarcina barkeri. It uses a proton gradient to drive ATP synthesis and hydrolyzes ATP to build the proton gradient. The extrinisic membrane domain, F1, is composed of alpha, beta, gamma, delta …	PF00006.25;;PF00306.27;;	ATP-synt_ab;;ATP-synt_ab_C;;	ATP synthase alpha/beta family, nucleotide-binding domain;;ATP synthase alpha/beta chain, C terminal domain;;	COG0056	COG0056	FoF1-type ATP synthase, alpha subunit	C	Energy production and conversion	PRK13343	PRK13343	F0F1 ATP synthase subunit alpha; Provisional	TIGR00962	TIGR00962	atpA: ATP synthase F1, alpha subunit	-	-		1			1	1	1	1	1	1	1	1	1	1	1	1		1		1	1	1	1	1	1
Transporter	ABC	OG0000764	K15738	uup	ABC transport system ATP-binding/permease protein	cd03221	ABCF_EF-3	ATP-binding cassette domain of elongation factor 3, subfamily F. Elongation factor 3 (EF-3) is a cytosolic protein required by fungal ribosomes for in vitro protein synthesis and for in vivo growth. EF-3 stimulates the binding of the EF-1: GTP: aa-tRNA ternary complex to the ribosomal A site by facilitated release of the deacylated tRNA from the E site. The reaction requires ATP hydrolysis. EF-3 …	PF00005.27;;PF16326.5;;PF13304.6;;PF12848.7;;PF02463.19;;PF01926.23;;PF03193.16;;PF13401.6;;PF13191.6;;PF13555.6;;PF12775.7;;PF00910.22;;PF00004.29;;PF07728.14;;	ABC_tran;;ABC_tran_CTD;;AAA_21;;ABC_tran_Xtn;;SMC_N;;MMR_HSR1;;RsgA_GTPase;;AAA_22;;AAA_16;;AAA_29;;AAA_7;;RNA_helicase;;AAA;;AAA_5;;	ABC transporter;;ABC transporter C-terminal domain;;AAA domain, putative AbiEii toxin, Type IV TA system;;ABC transporter;;RecF/RecN/SMC N terminal domain;;50S ribosome-binding GTPase;;RsgA GTPase;;AAA domain;;AAA ATPase domain;;P-loop containing region of AAA domain;;P-loop containing dynein motor region;;RNA helicase;;ATPase family associated with various cellular activities (AAA);;AAA domain (…	COG0488	COG0488	ATPase components of ABC transporters with duplicated ATPase domains	R	General function prediction only	PRK11147	PRK11147	ABC transporter ATPase component; Reviewed	TIGR01189	TIGR01189	ccmA: heme ABC exporter, ATP-binding protein CcmA	-	-	1	1	1	1	1	1	1	1	1	1	1	1	1	1	1	1	1	1	1	1		1	1	1	1
		OG0000952	K01990	ABC-2.A	ABC-2 type transport system ATP-binding protein	cd03230	ABC_DR_subfamily_A	ATP-binding cassette domain of the drug resistance transporter and related proteins, subfamily A. This family of ATP-binding proteins belongs to a multi-subunit transporter involved in drug resistance (BcrA and DrrA), nodulation, lipid transport, and lantibiotic immunity. In bacteria and archaea, these transporters usually include an ATP-binding protein and one or two integral membrane proteins. …	PF00005.27;;PF13304.6;;	ABC_tran;;AAA_21;;	ABC transporter;;AAA domain, putative AbiEii toxin, Type IV TA system;;	COG1131	COG1131	ABC-type multidrug transport system, ATPase component	V	Defense mechanisms	PRK13536	PRK13536	nodulation factor exporter subunit NodI; Provisional	-	-	-	-	-	1	1	1	1	1	1	1	1	1	1	1	1	1	1	1	1	1	1	1	1		1	1	1	1
		OG0010350	K01992	ABC-2.P	ABC-2 type transport system permease protein	-	-	-	PF12040.8;;PF12679.7;;PF12698.7;;	DUF3526;;ABC2_membrane_2;;ABC2_membrane_3;;	Domain of unknown function (DUF3526);;ABC-2 family transporter protein;;ABC-2 family transporter protein;;	COG1277	COG1277	ABC-type transport system involved in multi-copper enzyme maturation, permease component	O	Posttranslational modification, protein turnover, chaperones	-	-	-	-	-	-	-	-	1
		OG0005092	K02004	ABC.CD.P	putative ABC transport system permease protein	-	-	-	PF12704.7;;PF02687.21;;	MacB_PCD;;FtsX;;	MacB-like periplasmic core domain;;FtsX-like permease family;;	COG0577	COG0577	ABC-type antimicrobial peptide transport system, permease component	V	Defense mechanisms	-	-	-	-	-	-	-	-	1		1								1	1							1
		OG0005266	K01992	ABC-2.P	ABC-2 type transport system permease protein	-	-	-	PF12040.8;;	DUF3526;;	Domain of unknown function (DUF3526);;	COG1277	COG1277	ABC-type transport system involved in multi-copper enzyme maturation, permease component	O	Posttranslational modification, protein turnover, chaperones	-	-	-	-	-	-	-	-	1			1													1
		OG0003799	K02004	ABC.CD.P	putative ABC transport system permease protein	-	-	-	PF02687.21;;	FtsX;;	FtsX-like permease family;;	COG4591	COG4591	ABC-type transport system, involved in lipoprotein release, permease component	M	Cell wall/membrane/envelope biogenesis	PRK11146	PRK11146	outer membrane-specific lipoprotein transporter subunit LolE; Provisional	-	-	-	-	-		1			1	1	1	1	1	1		1	1	1	1	2		1		1	1	1	1	1	1
		OG0003627	K01990	ABC-2.A	ABC-2 type transport system ATP-binding protein	-	-	-	PF02129.18;;	Peptidase_S15;;	X-Pro dipeptidyl-peptidase (S15 family);;	COG2936	COG2936	Predicted acyl esterase	R	General function prediction only	-	-	-	-	-	-	CE7	-		1	1		1	1	1	1	1	1		2		1		1		1	1	1	1	1	1	1
		OG0002291	K02003	ABC.CD.A	putative ABC transport system ATP-binding protein	cd03255	ABC_MJ0796_LolCDE_FtsE	ATP-binding cassette domain of the transporters involved in export of lipoprotein and macrolide, and cell division protein. This family is comprised of MJ0796 ATP-binding cassette, macrolide-specific ABC-type efflux carrier (MacAB), and proteins involved in cell division (FtsE), and release of lipoproteins from the cytoplasmic membrane (LolCDE). They are clustered together phylogenetically. MacAB…	PF00005.27;;PF13304.6;;	ABC_tran;;AAA_21;;	ABC transporter;;AAA domain, putative AbiEii toxin, Type IV TA system;;	COG1136	COG1136	ABC-type lipoprotein export system, ATPase component	M	Cell wall/membrane/envelope biogenesis	PRK10535	PRK10535	macrolide transporter ATP-binding /permease protein; Provisional	-	-	-	-	-		1	1		1	1	1	1	1	1	1	3	1	1	1	1		1	1	1	1	1	1	1	1
		OG0002388	K01990	ABC-2.A	ABC-2 type transport system ATP-binding protein	cd03265	ABC_DrrA	Daunorubicin/doxorubicin resistance ATP-binding protein. DrrA is the ATP-binding protein component of a bacterial exporter complex that confers resistance to the antibiotics daunorubicin and doxorubicin. In addition to DrrA, the complex includes an integral membrane protein called DrrB. DrrA belongs to the ABC family of transporters and shares sequence and functional similarities with a protein f…	PF00005.27;;PF13304.6;;	ABC_tran;;AAA_21;;	ABC transporter;;AAA domain, putative AbiEii toxin, Type IV TA system;;	COG1131	COG1131	ABC-type multidrug transport system, ATPase component	V	Defense mechanisms	PRK13537	PRK13537	nodulation ABC transporter NodI; Provisional	-	-	-	-	-		1	1	1	1	1	1	1	1	1	1	1	1	1	1		1	1	1	1	1	1	1	1	1
		OG0002389	K01992	ABC-2.P	ABC-2 type transport system permease protein	-	-	-	PF01061.24;;	ABC2_membrane;;	ABC-2 type transporter;;	COG0842	COG0842	ABC-type multidrug transport system, permease component	V	Defense mechanisms	PRK15066	PRK15066	inner membrane transport permease; Provisional	-	-	-	-	-		1	1	1	1	1	1	1	1	1	1	1	1	1	1		1	1	1	1	1	1	1	1	1
		OG0000953	K01992	ABC-2.P	ABC-2 type transport system permease protein	-	-	-	PF01061.24;;	ABC2_membrane;;	ABC-2 type transporter;;	COG0842	COG0842	ABC-type multidrug transport system, permease component	V	Defense mechanisms	PRK15066	PRK15066	inner membrane transport permease; Provisional	-	-	-	-	-	1		1	1	1	1	1	1	1	1	1	1	1	1	1	1	1	1	1	1	1	1	1	1	1
		OG0002029	K02004	ABC.CD.P	putative ABC transport system permease protein	-	-	-	PF02687.21;;	FtsX;;	FtsX-like permease family;;	COG3127	COG3127	Predicted ABC-type transport system involved in lysophospholipase L1 biosynthesis, permease component	Q	Secondary metabolites biosynthesis, transport and catabolism	-	-	-	-	-	-	-	-	1	1	1	1	1	1	1	1	1	1	1	1	1	1	1	1	1	1	1	1		1		1
		OG0001810	K08869	ADCK, ABC1	aarF domain-containing kinase	cd05121	ABC1_ADCK3-like	Activator of bc1 complex (ABC1) kinases (also called aarF domain containing kinase 3) and similar proteins. This family is composed of the atypical yeast protein kinase Abc1p, its human homolog ADCK3 (also called CABC1), and similar proteins. Abc1p (also called Coq8p) is required for the biosynthesis of Coenzyme Q (ubiquinone or Q), which is an essential lipid component in respiratory electron an…	PF03109.16;;	ABC1;;	ABC1 family;;	COG0661	COG0661	Predicted unusual protein kinase regulating ubiquinone biosynthesis, AarF/ABC1/UbiB family	HT		PRK04750	ubiB	putative ubiquinone biosynthesis protein UbiB; Reviewed	-	-	-	-	-	1	1	1	1	1	1	1	1	1	1	1	1	1	1	1		1	1	1	1	1	1	1	1
		OG0000577	K06158	ABCF3	ATP-binding cassette, subfamily F, member 3	cd03221	ABCF_EF-3	ATP-binding cassette domain of elongation factor 3, subfamily F. Elongation factor 3 (EF-3) is a cytosolic protein required by fungal ribosomes for in vitro protein synthesis and for in vivo growth. EF-3 stimulates the binding of the EF-1: GTP: aa-tRNA ternary complex to the ribosomal A site by facilitated release of the deacylated tRNA from the E site. The reaction requires ATP hydrolysis. EF-3 …	PF00005.27;;PF12848.7;;PF13304.6;;PF02463.19;;PF16326.5;;PF01926.23;;PF03193.16;;PF13555.6;;PF00004.29;;PF05673.13;;	ABC_tran;;ABC_tran_Xtn;;AAA_21;;SMC_N;;ABC_tran_CTD;;MMR_HSR1;;RsgA_GTPase;;AAA_29;;AAA;;DUF815;;	ABC transporter;;ABC transporter;;AAA domain, putative AbiEii toxin, Type IV TA system;;RecF/RecN/SMC N terminal domain;;ABC transporter C-terminal domain;;50S ribosome-binding GTPase;;RsgA GTPase;;P-loop containing region of AAA domain;;ATPase family associated with various cellular activities (AAA);;Protein of unknown function (DUF815);;	COG0488	COG0488	ATPase components of ABC transporters with duplicated ATPase domains	R	General function prediction only	PRK10636	PRK10636	putative ABC transporter ATP-binding protein; Provisional	-	-	-	-	-	1	1	1	1	1	1	1	1	1	1	1	1	1	1	1	1	1	1	1	1		1	1	1	1
		OG0001134	K06147	ABCB-BAC	ATP-binding cassette, subfamily B, bacterial	cd18575	ABC_6TM_bac_exporter_ABCB8_10_like	Six-transmembrane helical domain of putative bacterial ABC exporters, similar to ABCB8 and ABCB10. This group includes putative bacterial ABC transporters similar to ABCB8 and ABCB10, which are found in the inner membrane of mitochondria, with the nucleotide-binding domains (NBDs) inside the mitochondrial matrix. Mammalian ABCB10 is essential for erythropoiesis and for protection of mitochondria …	PF00664.23;;PF00005.27;;	ABC_membrane;;ABC_tran;;	ABC transporter transmembrane region;;ABC transporter;;	COG1132	COG1132	ABC-type multidrug transport system, ATPase and permease component	V	Defense mechanisms	PRK11176	PRK11176	lipid transporter ATP-binding/permease protein; Provisional	TIGR02204	TIGR02204	MsbA_rel: ABC transporter, permease/ATP-binding protein	-	-	1	1	1	1	1	1	1	1	1	1	1	1	1	1	1	1	1	1	1	1	1	1	1	1	1
		OG0003515	K06185	ABCF2	ATP-binding cassette, subfamily F, member 2	-	-	-	-	-	-	-	-	-	-	-	-	-	-	-	-	-	-	-		1			1	1	1	1	1	1	1	1	1	1	1	1		1	1	1	1	1	1	1
	omp	OG0000417	K06142	hlpA, ompH	outer membrane protein	-	-	-	PF03938.14;;	OmpH;;	Outer membrane protein (OmpH-like);;	COG2825	COG2825	Periplasmic chaperone for outer membrane proteins, Skp family	MO		PRK10780	PRK10780	periplasmic chaperone; Provisional	-	-	-	-	-	1	1	1	1	1	1	1	1	1	1	1	1	1	1	1	1	1	1	1	1	1	1	1	1	1
		OG0001288	K07275	ompW	outer membrane protein	-	-	-	PF03922.14;;PF13505.6;;PF02462.15;;	OmpW;;OMP_b-brl;;Opacity;;	OmpW family;;Outer membrane protein beta-barrel domain;;Opacity family porin protein;;	COG3047	COG3047	Outer membrane protein W	M	Cell wall/membrane/envelope biogenesis	PRK10959	PRK10959	outer membrane protein W; Provisional	TIGR03304	TIGR03304	OMP85_target: outer membrane insertion C-terminal signal	-	-		1	1	1	1	1	1	1	1	1	1	1	1	1		1	1	1	1	1	1	1	1	1	1
		OG0003388	K07275	ompW	outer membrane protein	-	-	-	PF03922.14;;PF13505.6;;	OmpW;;OMP_b-brl;;	OmpW family;;Outer membrane protein beta-barrel domain;;	COG3047	COG3047	Outer membrane protein W	M	Cell wall/membrane/envelope biogenesis	PRK10959	PRK10959	outer membrane protein W; Provisional	-	-	-	-	-	1	1	1		1	1	1	1	1	1		1		1	1	1		1	1	1	1	1	1	1	1
[truncated: 4 more columns]
